# Supplementary material for: Six-photon upconverted excitation energy lock-in for ultraviolet-C enhancement
Source: Nat Commun. 2021 Jul 16;12:4367. doi: 10.1038/s41467-021-24664-x (PMC8285497; doi:10.1038/s41467-021-24664-x)
Supplement: Supplementary file 3 — Source Data [file 41467_2021_24664_MOESM3_ESM.xlsx]

## Sheet: Figure 2d
X axis	Y1 axis
230	-65.1785
231	0
232	65.4979
233	519.404
234	191.874
235	62.4328
236	-60.4591
237	116.545
238	223.439
239	319.126
240	-251.898
241	-47.5662
242	89.6394
243	42.1636
244	0
245	333.948
246	69.5541
247	0
248	0
249	200.587
250	134.27
251	529.192
252	2035.93
253	267.032
254	230.064
255	-39.2799
256	0
257	69.3782
258	65.4053
259	61.7787
260	-29.2111
261	207.172
262	130.671
263	136.274
264	223.609
265	235.21
266	106.815
267	51.004
268	29.2666
269	102.866
270	80.8426
271	146.9
272	1614.78
273	4350.4
274	2868.01
275	9984.65
276	11424.5
277	1103.02
278	8899.33
279	10636.1
280	525.128
281	260.042
282	422.323
283	706.297
284	1697.32
285	2774.15
286	5549.52
287	10647.2
288	16234.1
289	19867.8
290	15603.2
291	9739.42
292	5559.67
293	2975.67
294	1687.67
295	879.98
296	449.993
297	269.097
298	140.771
299	106.538
300	47.7132
301	29.6928
302	66.4532
303	77.3243
304	127.651
305	1126.44
306	793.871
307	278.271
308	457.44
309	977.922
310	6264.64
311	40319.5
312	5788.28
313	1161.06
314	1487.03
315	695.227
316	189.326
317	104.113
318	74.46
319	67.1084
320	80.9619
321	50.1444
322	46.4641
323	48.6036
324	67.5315
325	91.3791
326	119.895
327	126.023
328	113.438
329	88.1897
330	119.82
331	115.34
332	155.43
333	257.156
334	800.927
335	2603.83
336	6426.18
337	8814.85
338	9140.36
339	13100.6
340	19501.9
341	28181.8
342	37924.6
343	45387.2
344	49577.8
345	50378.9
346	46839.2
347	40474.2
348	31110.2
349	23529.4
350	16640.1
351	11371.2
352	7861.8
353	5548.29
354	4822.14
355	5381.46
356	8738.88
357	15637
358	23141
359	25661
360	27779.5
361	33195.7
362	33612.6
363	27634.6
364	19083.6
365	12050.3
366	7692.51
367	4832.29
368	2867.27
369	1688.81
370	930.146
371	619.61
372	429.327
373	409.181
374	445.473
375	436.723
376	602.852
377	785.985
378	864.264
379	853.258
380	796.886
381	763.83
382	597.709
383	493.582
384	434.529
385	331.735
386	216.768
387	220.116
388	202.07
389	177.623
390	196.032
391	174.042
392	139.787
393	151.78
394	146.724
395	160.266
396	121.73
397	127.75
398	113.814
399	96.714
400	123.038
401	101.833
402	110.656
403	105.588
404	111.133
405	83.2264
406	99.0513
407	137.164
408	117.758
409	117.826
410	117.033
411	134.203
412	96.2798
413	129.982
414	101.449
415	132.678
416	123.335
417	141.061
418	144.591
419	120.454
420	149.158
421	166.784
422	176.595
423	145.163
424	141.464
425	109.335
426	112.108
427	103.492
428	130.407
429	148.771
430	124.476
431	120.127
432	116.81
433	125.851
434	161.939
435	173.251
436	259.389
437	355.636
438	479.313
439	625.141
440	898.236
441	1295.99
442	1895.78
443	2751.86
444	3571.09
445	4911.23
446	6942.32
447	11703.5
448	22241.8
449	45761.6
450	66108.2
451	60018.8
452	49784.4
453	35941.5
454	25094.4
455	20540.7
456	13566
457	10637.3
458	8329.37
459	6530.28
460	5064.63
461	4034.59
462	3252.53
463	2676.91
464	2601.27
465	2777.22
466	3148.7
467	3978.7
468	4957.22
469	6489.24
470	8582.75
471	10597.4
472	12422.6
473	14133.8
474	14386.8
475	14735.5
476	14454.4
477	14559.8
478	14444.9
479	12638.3
480	10668.2
481	8234.95
482	5809.73
483	4088.69
484	2948.56
485	2170.35
486	1650.03
487	1323.74
488	1043.88
489	1113.26
490	1842.78
491	2022.85
492	1484.4
493	1154.05
494	750.961
495	632.295
496	618.774
497	572.775
498	608.233
499	653.911
500	737.766
501	766.91
502	811.525
503	948.934
504	1096.63
505	1242.48
506	1451.86
507	1599.38
508	1804.4
509	2067.57
510	2212.64
511	2220.84
512	2002.21
513	1539.88
514	1308.97
515	1198.32
516	1072.95
517	910.241
518	807.357
519	762.629
520	688.564
521	548.689
522	610.375
523	408.474
524	370.765
525	301.334
526	270.33
527	240.184
528	200.644
529	178.021
530	169.745
531	154.571
532	172.969
533	137.3
534	136.846
535	111.599
536	108.12
537	114.324
538	114.996
539	153.819
540	161.999
541	160.253
542	172.736
543	133.235
544	119.529
545	99.783
546	119.706
547	107.091
548	98.7673
549	106.942
550	97.0745
551	126.852
552	109.286
553	85.2356
554	92.0492
555	100.487
556	90.091
557	68.4466
558	86.5859
559	90.4755
560	52.0753
561	70.4474
562	29.7138
563	51.5697
564	70.3482
565	50.6434
566	57.8529
567	71.9304
568	68.9962
569	48.682
570	91.0937
571	88.3152
572	121.124
573	143.482
574	146.259
575	121.914
576	111.832
577	118.257
578	100.65
579	140.862
580	130.385
581	104.692
582	99.8475
583	116.076
584	107.174
585	137.55
586	142.578
587	151.395
588	154.437
589	171.958
590	171.217
591	199.086
592	157.166
593	166.634
594	151.032
595	124.764
596	70.4024
597	77.3731
598	62.71
599	61.0338
600	61.6264
601	57.6853
602	78.2015
603	63.1093
604	36.4126
605	34.4452
606	88.0711
607	72.5872
608	80.3887
609	83.4569
610	129.947
611	102.13
612	83.5259
613	109.197
614	125.38
615	93.7353
616	66.5335
617	62.0426
618	62.7316
619	55.5408
620	42.8071
621	75.735
622	49.2311
623	66.4428
624	238.317
625	181.486
626	77.3903
627	75.4356
628	55.8229
629	83.288
630	87.3741
631	149.501
632	182.288
633	203.452
634	241.003
635	353.392
636	345.175
637	465.469
638	635.32
639	938.412
640	1379.35
641	1896.72
642	2566.85
643	3567.81
644	4592.76
645	5265.9
646	6036.08
647	5969.42
648	5215.96
649	4596.77
650	4176.88
651	3642.2
652	2896.19
653	2390.59
654	2279.33
655	1945.06
656	2091.11
657	1812.1
658	1679.72
659	1581.9
660	1839.92
661	1846.2
662	1891.95
663	1632.77
664	1659.25
665	1094.71
666	772.843
667	750.896
668	472.279
669	395.81
670	436.181
671	321.864
672	234.607
673	253.396
674	162.759
675	181.211
676	108.108
677	104.24
678	189.457
679	203.612
680	99.5528
681	160.43
682	144.749
683	171.499
684	167.968
685	303.09
686	403.75
687	429.945
688	682.216
689	686.267
690	841.012
691	1007.56
692	1164.63
693	1305.58
694	1538.59
695	1881.95
696	1754.34
697	1600.13
698	1720.49
699	1677.59
700	1383.97
701	1546.73
702	1248.66
703	1338.9
704	1103.77
705	1060.18
706	987.737
707	723.529
708	818.552
709	673.346
710	646.872
711	600.373
712	836.83
713	789.773
714	884.588
715	704.12
716	769.021
717	867.538
718	860.38
719	885.82
720	1137.87
721	1157.73
722	1236.05
723	1150.71
724	1301.8
725	1470.21
726	1768.74
727	1911.42
728	1686.56
729	2266.08
730	1999.72
731	2278.53
732	2108.85
733	2187.26
734	2467.81
735	2639.28
736	3069.62
737	3362.77
738	3779.04
739	4193.5
740	4515.92
741	4738.26
742	4823.93
743	4874.34
744	4246.51
745	4608.09
746	3322.63
747	3566.29
748	3569.65
749	2881.16
750	2911.99
751
752
753
754
755
756
757
758
759
760
761
762
763
764
765
766
767
768
769
770
771
772
773
774
775
776
777
778
779
780
781
782
783
784
785
786
787
788
789
790
791
792
793
794
795
796
797
798
799
800
801
802
803
804
805
806
807
808
809
810
811
812
813
814
815
816
817
818
819
820
821
822
823
824
825
826
827
828
829
830
831
832
833
834
835
836
837
838
839
840
841
842
843
844
845
846
847
848
849
850
851
852
853
854
855
856
857
858
859
860
861
862
863
864
865
866
867
868
869
870

## Sheet: Figure 2e
	Gd-CSYS2S3	Gd-CSGdS2S3
X axis	Y1 axis	Y2 axis
230	-65.1785	-195.536
231	0	-196.906
232	65.4979	-65.4979
233	519.404	0
234	191.874	63.9579
235	62.4328	-124.866
236	-60.4591	-241.836
237	116.545	-174.818
238	223.439	-167.579
239	319.126	-159.563
240	-251.898	-50.3796
241	-47.5662	-95.1325
242	89.6394	0
243	42.1636	0
244	0	-158.343
245	333.948	-148.421
246	69.5541	-69.5541
247	0	-130.464
248	0	-91.7526
249	200.587	-57.3106
250	134.27	-53.7078
251	529.192	-50.3992
252	2035.93	-23.6736
253	267.032	89.0105
254	230.064	-20.9149
255	-39.2799	58.9198
256	0	-92.201
257	69.3782	-17.3446
258	65.4053	32.7027
259	61.7787	-15.4447
260	-29.2111	0
261	207.172	55.246
262	130.671	52.2686
263	136.274	161.051
264	223.609	82.3823
265	235.21	56.0024
266	106.815	10.6815
267	51.004	10.2008
268	29.2666	9.75555
269	102.866	-37.4057
270	80.8426	-44.9126
271	146.9	-17.2823
272	1614.78	33.2944
273	4350.4	80.2657
274	2868.01	0
275	9984.65	127.432
276	11424.5	159.581
277	1103.02	56.2051
278	8899.33	129.569
279	10636.1	146.064
280	525.128	6.48307
281	260.042	50.7399
282	422.323	62.1064
283	706.297	146.13
284	1697.32	346.636
285	2774.15	510.255
286	5549.52	1443.45
287	10647.2	2086.59
288	16234.1	3347.53
289	19867.8	4637.1
290	15603.2	3756.93
291	9739.42	2296.24
292	5559.67	1170.46
293	2975.67	830.77
294	1687.67	384.907
295	879.98	140.217
296	449.993	132.63
297	269.097	37.1169
298	140.771	63.5742
299	106.538	48.8298
300	47.7132	13.0127
301	29.6928	8.48365
302	66.4532	-4.15332
303	77.3243	0
304	127.651	0
305	1126.44	35.2011
306	793.871	15.3405
307	278.271	45.1249
308	457.44	84.8478
309	977.922	97.7922
310	6264.64	192.101
311	40319.5	786.194
312	5788.28	127.026
313	1161.06	33.7518
314	1487.03	53.1081
315	695.227	22.8478
316	189.326	6.41784
317	104.113	9.46479
318	74.46	-6.205
319	67.1084	-3.05038
320	80.9619	17.9915
321	50.1444	11.7987
322	46.4641	-2.90401
323	48.6036	5.71807
324	67.5315	11.2553
325	91.3791	16.6144
326	119.895	5.44978
327	126.023	26.8135
328	113.438	10.5524
329	88.1897	10.3752
330	119.82	28.043
331	115.34	20.0592
332	155.43	44.4087
333	257.156	65.5021
334	800.927	159.709
335	2603.83	576.028
336	6426.18	1398.9
337	8814.85	1965.14
338	9140.36	2137.86
339	13100.6	3025.73
340	19501.9	4556.02
341	28181.8	6486.81
342	37924.6	9123.61
343	45387.2	10968.3
344	49577.8	11928.8
345	50378.9	11755.9
346	46839.2	11156.5
347	40474.2	9060.5
348	31110.2	7372.66
349	23529.4	5415.67
350	16640.1	3879.88
351	11371.2	2656.73
352	7861.8	1861.32
353	5548.29	1454.62
354	4822.14	1376.32
355	5381.46	1691.55
356	8738.88	3010.74
357	15637	5783.08
358	23141	9194.37
359	25661	10770.2
360	27779.5	11356.5
361	33195.7	13986.1
362	33612.6	14064.8
363	27634.6	11886.2
364	19083.6	7824.01
365	12050.3	4974.78
366	7692.51	3239.77
367	4832.29	1961.99
368	2867.27	1104.9
369	1688.81	598.908
370	930.146	353.136
371	619.61	231.531
372	429.327	174.862
373	409.181	133.372
374	445.473	133.13
375	436.723	152.727
376	602.852	165.66
377	785.985	193.72
378	864.264	248.506
379	853.258	224.862
380	796.886	229.407
381	763.83	229.867
382	597.709	173.146
383	493.582	184.506
384	434.529	115.022
385	331.735	82.6467
386	216.768	102.679
387	220.116	85.5372
388	202.07	89.0476
389	177.623	66.0393
390	196.032	79.3193
391	174.042	75.7196
392	139.787	80.0391
393	151.78	78.7005
394	146.724	87.3623
395	160.266	66.7776
396	121.73	54.2252
397	127.75	64.9762
398	113.814	63.4734
399	96.714	55.4204
400	123.038	61.5189
401	101.833	48.2366
402	110.656	48.9439
403	105.588	43.2911
404	111.133	62.9057
405	83.2264	48.8955
406	99.0513	61.907
407	137.164	68.582
408	117.758	57.8641
409	117.826	42.2966
410	117.033	56.812
411	134.203	59.771
412	96.2798	44.7813
413	129.982	54.4368
414	101.449	62.8543
415	132.678	69.0804
416	123.335	55.6646
417	141.061	55.3392
418	144.591	58.2682
419	120.454	58.076
420	149.158	64.3846
421	166.784	70.5625
422	176.595	79.7869
423	145.163	89.0048
424	141.464	86.5677
425	109.335	57.8216
426	112.108	63.9122
427	103.492	44.9512
428	130.407	64.6819
429	148.771	55.1388
430	124.476	68.462
431	120.127	51.779
432	116.81	63.0566
433	125.851	64.9884
434	161.939	68.0764
435	173.251	77.3443
436	259.389	83.3752
437	355.636	133.62
438	479.313	136.507
439	625.141	213.163
440	898.236	302.143
441	1295.99	358.575
442	1895.78	559.513
443	2751.86	806.72
444	3571.09	1149.42
445	4911.23	1617.26
446	6942.32	2353.78
447	11703.5	4324.79
448	22241.8	8512.51
449	45761.6	18937.7
450	66108.2	26872.6
451	60018.8	24633.1
452	49784.4	19496.5
453	35941.5	13590.6
454	25094.4	9265.02
455	20540.7	7263.54
456	13566	4717.41
457	10637.3	3531.56
458	8329.37	2755.3
459	6530.28	2147.25
460	5064.63	1693.43
461	4034.59	1272.71
462	3252.53	1025.13
463	2676.91	852.745
464	2601.27	924.591
465	2777.22	1131.97
466	3148.7	1533.17
467	3978.7	2108.92
468	4957.22	2857.28
469	6489.24	3758.22
470	8582.75	5273
471	10597.4	6674.91
472	12422.6	7749.43
473	14133.8	9018.26
474	14386.8	9111.44
475	14735.5	9064.3
476	14454.4	8901.61
477	14559.8	9053.43
478	14444.9	8756.41
479	12638.3	7688.62
480	10668.2	6556.26
481	8234.95	4909.87
482	5809.73	3485.17
483	4088.69	2462.33
484	2948.56	1684.73
485	2170.35	1186.06
486	1650.03	962.796
487	1323.74	653.491
488	1043.88	520.262
489	1113.26	485.438
490	1842.78	546.093
491	2022.85	581.978
492	1484.4	451.185
493	1154.05	296.143
494	750.961	243.524
495	632.295	214.549
496	618.774	183.13
497	572.775	197.391
498	608.233	197.017
499	653.911	213.756
500	737.766	209.802
501	766.91	187.39
502	811.525	241.484
503	948.934	269.292
504	1096.63	312.487
505	1242.48	369.924
506	1451.86	402.181
507	1599.38	445.457
508	1804.4	564.99
509	2067.57	627.079
510	2212.64	615.556
511	2220.84	599.217
512	2002.21	597.151
513	1539.88	510.046
514	1308.97	418.381
515	1198.32	329.384
516	1072.95	317.684
517	910.241	272.326
518	807.357	207.463
519	762.629	224.894
520	688.564	171.825
521	548.689	161.304
522	610.375	144.294
523	408.474	154.141
524	370.765	109.809
525	301.334	115.598
526	270.33	90.1102
527	240.184	86.6238
528	200.644	75.2417
529	178.021	66.4257
530	169.745	76.185
531	154.571	64.5165
532	172.969	75.6739
533	137.3	50.298
534	136.846	57.4755
535	111.599	53.7329
536	108.12	41.5847
537	114.324	54.3734
538	114.996	39.267
539	153.819	42.3354
540	161.999	39.7891
541	160.253	58.664
542	172.736	38.8657
543	133.235	43.446
544	119.529	46.6453
545	99.783	49.8915
546	119.706	33.9905
547	107.091	26.7728
548	98.7673	31.426
549	106.942	37.6557
550	97.0745	30.3358
551	126.852	25.9818
552	109.286	41.5596
553	85.2356	32.5445
554	92.0492	28.0828
555	100.487	18.8412
556	90.091	20.5471
557	68.4466	35.0192
558	86.5859	28.862
559	90.4755	24.2345
560	52.0753	42.3112
561	70.4474	21.298
562	29.7138	29.7138
563	51.5697	23.2895
564	70.3482	16.7496
565	50.6434	23.6336
566	57.8529	22.1202
567	71.9304	18.8389
568	68.9962	32.7732
569	48.682	15.6478
570	91.0937	22.7734
571	88.3152	28.2609
572	121.124	19.5936
573	143.482	35.8706
574	146.259	46.9472
575	121.914	52.7686
576	111.832	25.6664
577	118.257	20.3255
578	100.65	39.1418
579	140.862	50.7104
580	130.385	35.9032
581	104.692	30.456
582	99.8475	34.5626
583	116.076	40.6266
584	107.174	35.075
585	137.55	51.0899
586	142.578	57.4272
587	151.395	51.793
588	154.437	58.1648
589	171.958	34.3916
590	171.217	24.4596
591	199.086	38.9962
592	157.166	24.8158
593	166.634	35.4097
594	151.032	27.2697
595	124.764	33.8343
596	70.4024	27.7343
597	77.3731	23.6418
598	62.71	17.2993
599	61.0338	19.618
600	61.6264	19.8085
601	57.6853	22.1866
602	78.2015	26.8119
603	63.1093	22.539
604	36.4126	4.55157
605	34.4452	27.5561
606	88.0711	18.5413
607	72.5872	0
608	80.3887	9.45749
609	83.4569	9.53793
610	129.947	-2.40642
611	102.13	4.86334
612	83.5259	7.36993
613	109.197	17.3722
614	125.38	15.0456
615	93.7353	17.7337
616	66.5335	10.2359
617	62.0426	23.266
618	62.7316	10.4553
619	55.5408	2.6448
620	42.8071	0
621	75.735	24.3434
622	49.2311	0
623	66.4428	8.30535
624	238.317	67.2896
625	181.486	28.3572
626	77.3903	34.3957
627	75.4356	5.80273
628	55.8229	26.4424
629	83.288	35.6948
630	87.3741	45.1935
631	149.501	64.072
632	182.288	71.0615
633	203.452	103.291
634	241.003	104.646
635	353.392	192.759
636	345.175	240.971
637	465.469	316.915
638	635.32	337.723
639	938.412	501.39
640	1379.35	802.903
641	1896.72	1227.49
642	2566.85	1596.84
643	3567.81	2251.12
644	4592.76	2999.79
645	5265.9	3516.64
646	6036.08	3944.7
647	5969.42	3751.26
648	5215.96	3104.12
649	4596.77	2642.96
650	4176.88	2065.45
651	3642.2	1931.65
652	2896.19	1691.4
653	2390.59	1254.86
654	2279.33	1077.35
655	1945.06	858.592
656	2091.11	852.086
657	1812.1	866.478
658	1679.72	768.113
659	1581.9	859.356
660	1839.92	722.98
661	1846.2	771.809
662	1891.95	755.004
663	1632.77	647.712
664	1659.25	565.24
665	1094.71	383.38
666	772.843	262.298
667	750.896	275.645
668	472.279	183.129
669	395.81	141.71
670	436.181	143.742
671	321.864	165.961
672	234.607	81.6025
673	253.396	87.9128
674	162.759	47.2526
675	181.211	26.6487
676	108.108	59.4596
677	104.24	109.726
678	189.457	61.2948
679	203.612	45.2472
680	99.5528	46.8484
681	160.43	29.7092
682	144.749	84.4368
683	171.499	146.999
684	167.968	161.747
685	303.09	69.4582
686	403.75	185.853
687	429.945	241.03
688	682.216	311.302
689	686.267	356.59
690	841.012	499.137
691	1007.56	465.563
692	1164.63	557.609
693	1305.58	595.4
694	1538.59	729.192
695	1881.95	852.063
696	1754.34	828.231
697	1600.13	757.954
698	1720.49	708.436
699	1677.59	696.357
700	1383.97	780.497
701	1546.73	671.068
702	1248.66	516.114
703	1338.9	457.597
704	1103.77	508.769
705	1060.18	525.707
706	987.737	293.652
707	723.529	325.588
708	818.552	257.522
709	673.346	224.449
710	646.872	228.308
711	600.373	242.086
712	836.83	187.056
713	789.773	129.963
714	884.588	132.18
715	704.12	331.35
716	769.021	316.036
717	867.538	149.945
718	860.38	326.727
719	885.82	243.601
720	1137.87	259.12
721	1157.73	298.029
722	1236.05	408.13
723	1150.71	308.438
724	1301.8	277.236
725	1470.21	502.322
726	1768.74	423.5
727	1911.42	493.677
728	1686.56	399.11
729	2266.08	458.456
730	1999.72	493.264
731	2278.53	596.757
732	2108.85	496.201
733	2187.26	673.003
734	2467.81	798.827
735	2639.28	884.595
736	3069.62	929.741
737	3362.77	1020.84
738	3779.04	1280
739	4193.5	1268.88
740	4515.92	1180.12
741	4738.26	1728.83
742	4823.93	1564.52
743	4874.34	1359.51
744	4246.51	1449.2
745	4608.09	1644.52
746	3322.63	1356.89
747	3566.29	1306.46
748	3569.65	914.836
749	2881.16	711.172
750	2911.99	871.742
751
752
753
754
755
756
757
758
759
760
761
762
763
764
765
766
767
768
769
770
771
772
773
774
775
776
777
778
779
780
781
782
783
784
785
786
787
788
789
790
791
792
793
794
795
796
797
798
799
800
801
802
803
804
805
806
807
808
809
810
811
812
813
814
815
816
817
818
819
820
821
822
823
824
825
826
827
828
829
830
831
832
833
834
835
836
837
838
839
840
841
842
843
844
845
846
847
848
849
850
851
852
853
854
855
856
857
858
859
860
861
862
863
864
865
866
867
868
869
870

## Sheet: Figure 2f
Intensity vs powder density
X axis	Y1 axis	Y2 axis	Y3 axis	Y4 axis	Y5 axis	Y6 axis	Y7 axis	Y8 axis	Y9 axis	Y10 axis	Y11 axis	Y12 axis	Y13 axis	Y14 axis	Y15 axis	Y16 axis	Y17 axis	Y18 axis	Y19 axis
200	-1.19	-1.366	-0.967	-2.005	-0.737	-0.937	-0.942	-0.312	-0.699	-0.263	-0.081	0.191	1.296	0.77	0.837	0.45	2.939	1.536	2.274
201	-1.22	-1.396	-1.115	-1.59	-0.725	-0.846	-1.033	-0.367	-0.628	-0.048	-0.078	0.199	0.966	0.719	0.734	0.739	2.281	1.531	2.21
202	-1.255	-1.533	-1.134	-1.526	-0.927	-1.142	-0.792	-0.436	-0.463	-0.233	-0.284	0.317	0.797	0.572	0.62	0.863	1.893	1.643	2.131
203	-1.273	-1.42	-1.233	-1.348	-0.869	-1.102	-0.695	-0.392	-0.497	-0.097	-0.326	0.192	0.668	0.653	0.669	0.897	1.751	1.628	2.152
204	-1.228	-1.439	-1.413	-1.105	-0.992	-1.217	-0.678	-0.467	-0.519	0.012	-0.28	0.102	0.476	0.553	0.648	0.947	1.372	1.598	2.155
205	-1.14	-1.289	-1.463	-1.049	-1.235	-1.338	-0.796	-0.532	-0.444	-0.126	-0.362	0.01	0.523	0.619	0.705	1.05	1.482	1.623	2.13
206	-1.292	-1.143	-1.512	-1.154	-1.168	-1.226	-0.726	-0.52	-0.3	-0.138	-0.253	0.088	0.409	0.603	0.777	1.246	1.388	1.626	2.059
207	-1.316	-1.204	-1.502	-1.103	-1.069	-1.348	-0.969	-0.487	-0.331	-0.151	-0.246	0.168	0.385	0.551	0.733	1.052	1.27	1.557	2.06
208	-1.3	-1.456	-1.525	-1.01	-1.256	-1.171	-1.035	-0.382	-0.26	-0.13	-0.073	0.182	0.396	0.558	0.818	1.214	1.236	1.579	1.994
209	-1.466	-1.51	-1.684	-1.215	-1.206	-1.185	-0.862	-0.382	-0.391	-0.181	-0.137	0.194	0.321	0.572	0.725	1.265	1.312	1.651	1.972
210	-1.35	-1.403	-1.56	-1.022	-1.176	-1.008	-0.902	-0.596	-0.434	-0.144	-0.066	0.092	0.295	0.552	0.653	1.095	1.377	1.81	1.947
211	-1.448	-1.657	-1.505	-0.954	-1.302	-1.031	-1.033	-0.555	-0.382	-0.031	-0.303	0.152	0.374	0.44	0.808	1.014	1.255	1.419	1.822
212	-1.262	-1.67	-1.43	-0.953	-1.01	-0.895	-0.982	-0.617	-0.249	-0.137	-0.013	-0.021	0.189	0.524	0.855	1.101	1.157	1.635	2.02
213	-1.366	-1.617	-1.392	-0.949	-1.105	-1.037	-0.946	-0.759	-0.287	-0.184	0.057	-0.209	-0.042	0.706	0.851	1.268	1.297	1.741	2.225
214	-1.317	-1.705	-1.218	-0.997	-1.166	-0.732	-0.868	-0.687	-0.167	-0.074	-0.058	0.099	0.069	0.84	0.902	1.264	1.527	1.599	2.265
215	-1.349	-1.629	-1.209	-1.006	-1.083	-0.697	-0.853	-0.649	-0.174	-0.137	-0.09	0.063	0.181	0.723	0.789	1.114	1.434	1.703	2.205
216	-1.453	-1.492	-1.325	-1.119	-1.168	-0.765	-0.707	-0.715	-0.154	-0.128	-0.251	0.014	0.189	0.495	0.527	1.059	1.694	1.645	2.364
217	-1.691	-1.546	-1.136	-1.124	-0.906	-0.869	-0.609	-0.626	-0.092	-0.131	-0.208	0.223	0.124	0.468	0.499	0.944	1.68	1.584	2.472
218	-1.532	-1.455	-1.12	-1.302	-0.826	-0.906	-0.488	-0.772	-0.111	-0.265	-0.013	0.164	0.027	0.417	0.549	1.091	1.516	1.628	2.417
219	-1.309	-1.712	-1.147	-1.404	-0.887	-1.11	-0.617	-0.843	-0.166	-0.202	0.163	0.095	0.11	0.297	0.434	1.117	1.402	1.621	2.265
220	-1.501	-1.358	-1.254	-1.39	-0.892	-1.056	-0.636	-0.542	-0.388	-0.136	0.19	0.065	0.218	0.434	0.442	0.951	1.494	1.503	2.065
221	-1.418	-1.31	-1.305	-1.39	-0.86	-1	-0.665	-0.634	-0.336	-0.274	0.187	0.085	0.259	0.609	0.507	0.897	1.417	1.716	1.906
222	-1.419	-1.213	-1.187	-1.445	-0.862	-1.055	-0.575	-0.685	-0.451	-0.403	0.157	0.249	0.269	0.631	0.674	1.107	1.583	1.735	1.783
223	-1.445	-1.158	-1.09	-1.377	-0.901	-0.902	-0.646	-0.575	-0.539	-0.441	0.153	0.137	0.281	0.61	0.7	1.299	1.421	1.577	2.063
224	-1.388	-1.177	-1.004	-1.378	-0.939	-0.933	-0.54	-0.605	-0.372	-0.48	0.199	0.024	0.233	0.539	0.648	0.949	1.227	1.63	2.379
225	-1.458	-1.181	-1.079	-1.354	-0.933	-0.909	-0.393	-0.498	-0.292	-0.486	-0.017	0.068	0.444	0.554	0.646	1.044	1.197	1.637	2.255
226	-1.52	-1.344	-1.073	-1.337	-1.013	-1.097	-0.529	-0.366	-0.404	-0.198	-0.093	0.136	0.351	0.467	0.595	1.076	1.068	1.742	2.178
227	-1.539	-1.137	-1.2	-1.176	-1.204	-1.133	-0.478	-0.334	-0.514	-0.282	-0.012	0.235	0.347	0.43	0.467	0.937	1.099	1.819	2.037
228	-1.523	-1.085	-1.244	-1.093	-1.124	-1.171	-0.457	-0.445	-0.345	-0.069	-0.118	0.369	0.454	0.417	0.578	0.997	1.013	1.762	2.074
229	-1.487	-1.291	-1.334	-1.066	-0.996	-1.145	-0.545	-0.459	-0.442	-0.262	-0.102	0.257	0.486	0.36	0.444	1.026	1.151	1.693	1.999
230	-1.546	-1.204	-1.395	-1.059	-0.858	-1.05	-0.559	-0.401	-0.587	-0.191	-0.082	0.093	0.267	0.396	0.302	0.973	1.295	1.955	2.151
231	-1.572	-1.347	-1.374	-1.045	-0.83	-1.045	-0.791	-0.457	-0.525	-0.21	-0.022	0.15	0.212	0.432	0.344	0.973	1.237	2.009	2.087
232	-1.545	-1.394	-1.49	-0.917	-0.849	-0.926	-0.828	-0.46	-0.552	-0.176	0.091	0.246	0.188	0.476	0.506	1.095	1.301	1.955	2.204
233	-1.588	-1.4	-1.463	-0.896	-1.05	-1.08	-0.862	-0.486	-0.517	-0.318	0.062	0.216	0.254	0.48	0.366	0.913	1.364	2.037	2.075
234	-1.524	-1.551	-1.468	-0.949	-1.13	-1.213	-0.909	-0.672	-0.473	-0.223	-0.071	0.209	0.293	0.3	0.517	0.947	1.362	2.035	2.155
235	-1.532	-1.435	-1.457	-0.907	-1.139	-1.171	-0.705	-0.664	-0.418	-0.252	-0.025	0.218	0.395	0.307	0.523	0.955	1.497	1.936	2.167
236	-1.513	-1.405	-1.353	-1.025	-1.179	-1.128	-0.776	-0.767	-0.306	-0.258	-0.046	0.257	0.219	0.326	0.686	0.928	1.533	1.812	2.233
237	-1.56	-1.545	-1.388	-1.1	-0.943	-1.016	-0.894	-0.795	-0.283	-0.222	0	0.175	0.452	0.373	0.774	0.942	1.278	1.784	2.359
238	-1.464	-1.49	-1.46	-1.03	-1.046	-0.98	-0.84	-0.812	-0.101	-0.129	0.085	0.202	0.397	0.463	0.734	1.214	1.393	1.7	2.375
239	-1.665	-1.376	-1.347	-0.997	-1.072	-0.883	-0.861	-0.767	-0.011	-0.194	0.046	0.279	0.277	0.552	0.866	1.311	1.432	1.747	2.447
240	-1.678	-1.6	-1.225	-1.095	-0.973	-0.69	-0.628	-0.674	-0.279	-0.063	-0.034	0.015	0.199	0.421	0.975	1.548	1.435	1.621	2.344
241	-1.625	-1.512	-1.045	-1.039	-1.113	-0.869	-0.791	-0.628	-0.19	-0.158	0.004	0.107	0.313	0.607	0.825	1.37	1.568	1.718	2.289
242	-1.433	-1.445	-0.918	-1.143	-1.188	-0.949	-0.948	-0.396	-0.099	-0.125	-0.165	0.025	0.29	0.761	0.79	1.291	1.545	1.744	2.289
243	-1.593	-1.506	-1.072	-1.06	-1.109	-0.826	-1.24	-0.447	-0.198	-0.02	-0.058	-0.057	0.23	0.525	0.788	1.009	1.641	1.738	2.341
244	-1.436	-1.477	-1.17	-1.153	-1.073	-0.865	-1.17	-0.371	-0.127	-0.028	0.149	0.014	0.213	0.576	0.856	1.133	1.696	1.829	2.467
245	-1.378	-1.401	-1.26	-1.322	-0.998	-1.045	-1.142	-0.461	-0.224	-0.014	0.314	0.126	0.26	0.837	0.877	1.287	2.086	2.07	2.663
246	-1.42	-1.514	-1.223	-1.105	-0.914	-1.115	-1.081	-0.603	-0.113	0.192	0.27	0.714	0.743	1.011	1.417	1.947	2.793	3.011	3.632
247	-1.582	-1.474	-1.253	-1.191	-1.045	-1.128	-1.053	-0.661	-0.133	0.142	0.323	0.583	0.575	1.242	1.476	1.819	2.653	2.936	3.673
248	-1.436	-1.371	-1.33	-1.322	-0.909	-1.048	-0.91	-0.565	-0.281	0.079	0.21	0.527	0.673	0.922	1.231	1.515	2.493	2.775	3.211
249	-1.334	-1.232	-1.456	-1.336	-0.917	-0.856	-0.98	-0.631	-0.375	-0.051	0.13	0.563	0.479	0.891	0.968	1.526	2.317	2.493	2.848
250	-1.424	-1.176	-1.388	-1.433	-0.928	-0.838	-0.855	-0.558	-0.352	0.016	0.127	0.593	0.667	1.031	1.109	1.835	2.513	2.845	3.396
251	-1.441	-1.248	-1.191	-1.414	-1.009	-0.89	-0.812	-0.429	-0.04	0.297	0.686	1.17	1.549	2.099	2.365	3.439	4.226	5.129	5.834
252	-1.431	-1.12	-1.232	-1.138	-0.101	0.871	1.563	5.073	9.338	13.22	18.03	23.72	28.42	35.46	42.92	52.81	63.37	82.8	92.58
253	-1.591	-1.039	-1.368	-1.015	0.823	2.948	4.635	12.16	21.46	29.98	40.05	52.23	63.01	78.79	92.72	117.3	140.1	182	203.2
254	-1.485	-1.009	-1.223	-1.107	0.327	1.799	2.954	8.285	14.84	20.49	27.63	36.2	43.54	54.9	64.04	81.4	97.35	126.3	141.4
255	-1.69	-1.15	-1.289	-1.217	0.114	0.849	1.773	5.452	9.662	13.82	18.53	24.25	29.25	36.56	43.02	54.65	65.44	84.88	95.23
256	-1.487	-1.123	-1.151	-1.334	-0.386	0.37	0.762	3.348	5.995	8.661	11.61	15.47	18.66	23.49	27.53	34.98	42.07	54.53	61.16
257	-1.324	-1.207	-1.318	-1.14	-0.747	-0.106	0.05	1.923	3.577	5.345	7.221	9.828	11.96	14.7	17.66	22.24	26.69	34.7	39.14
258	-1.629	-1.416	-1.445	-1.183	-0.977	-0.335	-0.238	1.024	2.25	3.331	4.33	6.306	7.593	9.379	11.28	14.44	17.26	22.39	25.29
259	-1.492	-1.312	-1.418	-1.204	-0.824	-0.732	-0.439	0.403	1.215	2.017	2.574	4.173	4.908	5.965	7.32	9.543	11.52	15.07	16.81
260	-1.217	-1.358	-1.258	-1.199	-0.808	-0.659	-0.605	-0.174	0.689	1.383	1.599	3.002	3.428	4.07	5.153	6.742	8.299	10.53	11.86
261	-1.365	-1.264	-1.371	-1.143	-0.881	-0.519	-0.518	-0.099	0.244	0.96	1.171	2.567	2.808	3.119	4.394	5.466	7.303	9.024	10.01
262	-1.33	-1.363	-1.398	-1.284	-1.056	-0.673	-0.494	0.007	0.121	1.143	1.37	2.803	2.923	3.563	4.547	6.057	7.49	9.488	10.8
263	-1.451	-1.509	-1.23	-1.049	-1.145	-0.688	-0.487	0.18	0.669	1.51	1.885	3.301	3.75	4.669	5.88	7.3	9.179	11.91	13.95
264	-1.346	-1.477	-1.34	-0.958	-1.206	-0.782	-0.485	0.32	1.036	2.035	2.649	3.751	4.691	5.824	7.134	9.337	11.3	14.8	17.07
265	-1.54	-1.563	-1.305	-0.994	-1.132	-0.748	-0.306	0.505	1.228	2.007	2.92	3.932	5.115	6.389	7.698	10	12.53	16.48	19.15
266	-1.339	-1.561	-1.375	-0.92	-0.988	-0.495	-0.613	0.315	1.291	1.799	2.785	3.844	4.71	5.988	7.183	9.359	11.37	14.96	17.77
267	-1.415	-1.51	-1.273	-1.001	-0.914	-0.556	-0.605	0.143	1.085	1.289	2.189	3.145	3.786	4.948	5.872	7.885	9.362	12.21	14.52
268	-1.482	-1.446	-1.422	-1.163	-0.812	-0.64	-0.735	-0.286	0.929	1.01	1.611	2.379	2.835	4.056	4.367	5.98	7.245	9.283	11.13
269	-1.679	-1.623	-1.313	-1.168	-0.925	-0.67	-0.754	-0.286	0.566	0.737	1.054	1.75	2.074	3.097	3.452	4.607	5.71	6.833	8.381
270	-1.658	-1.478	-1.239	-1.346	-0.909	-0.696	-0.734	-0.487	0.175	0.451	0.839	1.221	1.783	2.386	2.804	3.689	4.629	5.39	6.694
271	-1.788	-1.342	-1.108	-1.316	-0.888	-0.607	-0.649	-0.468	0.325	0.283	0.704	1.312	1.755	2.341	2.613	3.698	4.431	5.37	6.583
272	-1.695	-1.259	-1.142	-1.247	-0.898	-0.544	-0.456	-0.053	1.298	1.63	2.828	4.121	4.623	6.35	6.999	9.587	11.61	14.31	16.87
273	-1.45	-1.293	-1.215	-1.026	0.756	3.164	5.041	12.16	21.1	29.99	40.09	54.42	65.7	81.18	95.55	121	145.4	188.7	214
274	-1.482	-1.37	-1.154	-0.948	1.906	5.249	8.401	19.15	33.91	47.64	63.17	83.62	102.3	126.4	148.8	189.8	227.3	298	334.7
275	-1.434	-1.351	-1.072	-0.86	2.002	5.858	8.765	20.54	36.23	50.74	67.42	88.84	107.8	133.3	157.6	200.5	240.4	314.7	352.8
276	-1.39	-1.257	-0.918	-0.014	6.928	16.17	24.73	54.45	93.69	130.6	171.7	222.8	270.4	339.3	404	512.1	607.3	808	897.4
277	-1.61	-1.048	-0.989	-0.364	5.294	12.69	19.55	43.43	74.52	104.5	136.7	178.5	217.5	270.8	322.5	409.6	487.7	648.9	723.9
278	-1.715	-1.122	-0.967	-0.542	3.496	9.061	13.95	31.25	54.23	76.03	100.1	130	158	198.1	235.6	299.7	356.3	472	527.7
279	-1.716	-1.143	-0.922	-0.364	6.744	16.25	23.65	55.03	93.85	130.4	174.8	228.2	272.3	342.7	405.8	519.8	614.3	802.6	905.7
280	-1.634	-1.148	-0.962	-0.616	4.427	11.02	16.37	38.72	66.93	92.64	124.4	161.8	193.4	244.1	288.3	369.8	436.7	571.4	643
281	-1.59	-1.36	-1.058	-0.988	2.535	6.649	10.29	24.5	42.56	58.88	79.38	103.6	123.7	156.9	184.4	236.7	279.6	365.9	412
282	-1.238	-1.04	-1.247	-0.749	1.272	3.871	6.077	15.89	27.35	37.97	51.11	66.99	80.28	101.5	119.4	153.3	181.4	236.6	267.2
283	-1.433	-1.283	-0.924	-0.981	0.541	2.275	3.911	10.75	18.58	25.79	34.86	45.57	54.67	69.47	81.18	104.7	124.3	161.5	182.2
284	-1.531	-1.3	-1.133	-1.062	0.344	1.553	3.219	8.772	15.4	21.29	29.15	37.48	45.3	57.88	67.15	86.06	102	133.1	149.3
285	-1.483	-1.307	-1.212	-0.983	0.586	1.9	3.318	9.544	16.78	22.93	31.45	40.72	48.3	61.56	72.05	92.32	109	141.1	159.5
286	-1.476	-1.422	-1.272	-0.886	0.787	3.055	4.747	13.34	23.82	31.36	43.05	55.28	65.91	82.55	97.97	124.7	148.2	188.9	215.1
287	-1.421	-1.372	-1.212	-0.381	2.168	6.326	8.157	22.49	39.78	52.59	71.07	90.96	107.2	137.9	162.4	204.2	245.3	308.9	362.1
288	-1.486	-1.352	-1.059	-0.068	4.304	11.53	14.44	38.14	63.95	86.22	117.3	149.9	176.7	227.6	268.2	339.5	404.5	510.1	591.6
289	-1.354	-1.419	-1.156	0.296	6.776	16.93	21.6	55.7	93.94	126.4	169.7	217.1	255.7	329.4	389.8	496.8	585.6	732	855.1
290	-1.501	-1.484	-1.105	0.491	8.197	19.42	25.04	63.55	106.7	143.1	193.4	247	292.1	376.7	441.3	564.6	666.2	839.8	975.2
291	-1.574	-1.591	-1.026	0.175	7.224	17.78	23.15	58.85	98.44	131.4	177.9	227.6	269.8	346.9	406.5	518.6	617.4	774.5	897.7
292	-1.43	-1.403	-1.077	-0.157	5.796	14.13	18.77	47.03	79.98	105.6	143.5	183.3	218	279.2	327.4	417.7	497.3	626	722.2
293	-1.513	-1.549	-1.171	-0.541	4.011	10.04	13.68	34.95	59.25	78.2	106.9	136.4	162.3	207.5	242.8	309.1	371	465.4	536.4
294	-1.499	-1.439	-1.362	-0.705	2.345	6.827	9.518	24.66	41.85	55.41	75.68	96.45	115.2	146.7	171.5	218.5	262.1	329.1	379.3
295	-1.397	-1.495	-1.19	-0.944	1.323	4.377	6.09	16.68	28.49	37.68	51.7	66.12	78.42	100.4	117.1	149.4	179.8	225.5	259.3
296	-1.352	-1.459	-1.288	-0.956	0.451	2.892	3.731	10.96	19.02	24.93	34.51	44.17	52.54	67.06	78.07	100.1	120.5	151.2	173.2
297	-1.409	-1.21	-1.233	-0.956	-0.052	1.785	2.151	6.986	12.46	16.5	22.54	29.02	34.79	44.24	51.68	65.96	79.52	100	114.7
298	-1.434	-1.234	-1.192	-1.072	-0.374	0.964	1.23	4.092	8.011	10.76	14.72	19.05	22.54	29.09	33.97	43.19	52.48	65.83	75.47
299	-1.617	-1.166	-1.083	-1.112	-0.455	0.457	0.315	2.409	4.923	6.852	9.688	12.4	14.92	19.03	22.17	28.31	34.71	43.36	49.78
300	-1.609	-1.203	-1.049	-1.16	-0.717	0.039	-0.11	1.191	3.071	4.429	6.462	8.081	9.59	12.62	14.71	18.76	23.29	28.92	33.31
301	-1.703	-1.455	-1.12	-1.118	-0.588	-0.177	-0.45	0.537	1.88	2.819	4.169	5.345	6.38	8.501	10.08	12.99	16.04	19.81	22.32
302	-1.601	-1.35	-1.271	-1.188	-0.66	-0.417	-0.816	0.069	1.134	1.478	2.764	3.492	4.13	5.758	6.926	9.022	11.16	13.56	15.82
303	-1.62	-1.292	-1.193	-0.997	-0.755	-0.528	-0.895	0.036	0.848	1.046	2.257	2.705	2.979	4.132	5.387	6.671	7.976	9.982	11.39
304	-1.583	-1.249	-1.134	-1.035	-0.651	-0.617	-0.671	0.03	0.796	0.625	1.786	2.075	2.436	3.261	4	5.295	6.322	8.012	9.109
305	-1.601	-1.169	-1.171	-1.173	-0.387	0.043	0.15	1.405	2.713	3.121	4.916	6.178	7.316	9.005	10.41	13.29	14.76	18.43	20.29
306	-1.515	-1.137	-1.081	-1.043	0.068	0.718	1.335	3.844	6.065	7.489	10.38	12.91	15.23	18.16	21.28	25.49	29.29	35.97	40.45
307	-1.623	-1.183	-1.294	-1.147	-0.053	0.154	0.752	2.615	4.258	5.345	7.555	9.515	11.19	13.38	15.91	19.1	22.2	27.11	30.37
308	-1.639	-1.191	-1.273	-1.224	-0.236	0.113	0.729	2.161	3.637	4.851	6.774	8.633	10.09	12.13	14.44	17.29	20.09	24.73	27.7
309	-1.712	-1.091	-1.444	-1.156	-0.334	0.214	0.771	2.376	4.093	5.183	7.371	9.191	10.5	12.86	15	18.64	21.13	26.15	29.45
310	-1.797	-1.068	-1.339	-1.041	0.375	1.856	3.278	7.031	10.97	13.72	18.67	22.67	25.92	31.57	36.57	43.62	50.81	60.67	66.83
311	-1.595	-1.25	-0.875	1.92	16.7	33.16	46.54	90.03	133.5	172	217.7	267.7	308.6	367.2	420.3	507.1	578.2	687.6	763.7
312	-1.688	-1.47	-0.809	2.267	17.41	35.5	49.62	96.03	141.4	184.1	233.6	282.8	326.8	394.6	453.7	538.2	622	739.1	819.5
313	-1.754	-1.21	-1.001	1.031	11	22.68	32.17	62.41	92.29	119.9	152.3	184.8	213.4	257.3	296.3	351.8	406.3	483.4	536.1
314	-1.762	-1.192	-1.069	0.409	7.183	14.85	21.18	41.67	61.64	79.88	101.9	124	142.6	172.2	198.1	235.8	271.9	323.6	359.2
315	-1.742	-1.197	-1.286	-0.103	4.376	9.51	13.84	27.86	41.28	53.27	67.97	83.01	95.53	115.8	132.9	158.1	182.2	217	241.1
316	-1.534	-1.347	-1.35	-0.509	2.386	5.599	8.546	17.66	26.31	33.91	43.46	53.34	61.22	74.42	85.29	101.6	117.4	139.9	155.5
317	-1.304	-1.469	-1.323	-0.532	1.177	3.175	5.212	11	16.41	21.37	27.48	33.91	39	47.34	54.23	64.73	74.94	89.6	99.31
318	-1.299	-1.35	-1.393	-0.832	0.376	1.746	3.009	6.924	10.27	13.4	17.51	21.69	24.88	30.32	35.26	41.53	48.29	57.78	64.08
319	-1.334	-1.431	-1.631	-0.79	-0.236	0.669	1.703	4.208	6.49	8.534	11.16	14.04	16.05	19.35	22.94	26.92	31.45	37.83	42.1
320	-1.349	-1.535	-1.393	-0.88	-0.414	0.04	0.755	2.494	3.892	5.509	7.185	9.177	10.52	12.83	14.97	17.88	20.94	25.22	27.99
321	-1.263	-1.527	-1.266	-0.819	-0.724	-0.006	0.265	1.33	2.616	3.647	4.776	6.147	7.027	8.633	10.09	12.42	14.5	17.52	19.7
322	-1.499	-1.531	-1.071	-0.604	-1.016	-0.371	-0.019	0.511	1.869	2.452	3.349	4.441	4.911	6.193	7.289	9.02	10.59	12.87	14.46
323	-1.408	-1.292	-1.28	-0.731	-1.157	-0.811	-0.631	0.19	1.149	1.581	2.747	3.226	3.603	4.342	5.434	7.009	8.09	9.984	11.11
324	-1.402	-1.333	-0.946	-0.939	-1.047	-0.834	-0.721	0.045	0.796	1.081	2.09	2.441	2.915	3.343	4.35	5.648	6.492	7.949	9.241
325	-1.521	-1.284	-0.977	-0.985	-1.068	-0.558	-0.646	-0.056	0.576	1.033	1.8	1.961	2.502	3.125	4.005	5.02	6.061	7.232	8.324
326	-1.508	-1.421	-1.013	-1.057	-1.057	-0.395	-0.694	0.09	0.825	1.259	1.857	2.351	2.786	3.526	4.34	5.302	6.719	8.304	9.529
327	-1.591	-1.434	-1.028	-1.177	-0.852	-0.559	-0.795	0.006	0.871	1.402	2.203	2.652	3.002	4.053	5.044	5.914	7.627	9.242	10.32
328	-1.581	-1.402	-1.12	-0.987	-0.681	-0.472	-0.674	-0.127	1.066	1.2	1.964	2.275	2.868	3.928	4.786	5.698	7.524	9.145	9.879
329	-1.623	-1.468	-1.144	-0.986	-0.712	-0.542	-0.734	-0.147	0.829	1.083	1.819	1.988	2.399	3.618	4.275	5.316	6.81	8.363	9.077
330	-1.631	-1.373	-1.102	-1.128	-0.89	-0.555	-0.637	-0.293	0.684	1.082	1.518	1.94	2.139	3.474	3.973	4.869	6.283	8.071	8.577
331	-1.569	-1.398	-1.22	-1.207	-0.766	-0.64	-0.631	-0.156	0.641	1.018	1.414	1.735	2.041	3.2	3.835	4.89	6.358	7.982	8.662
332	-1.655	-1.47	-1.052	-1.29	-0.57	-0.538	-0.582	-0.312	0.685	1.158	1.481	1.82	2.357	3.456	4.168	5.373	6.703	8.48	9.04
333	-1.655	-1.301	-1.26	-1.228	-0.778	-0.511	-0.332	-0.27	0.808	1.308	1.766	2.459	2.915	4.037	4.84	6.495	7.973	10.28	10.67
334	-1.65	-1.179	-1.301	-1.295	-0.753	-0.614	0.126	0.02	1.033	1.811	2.379	3.218	3.833	5.176	6.213	8.553	10.42	13.42	13.39
335	-1.725	-1.181	-1.239	-1.222	-0.718	-0.274	1.474	1.38	2.54	4.901	5.035	6.096	7.845	9.953	12.34	16.97	20.59	26.49	27.2
336	-1.589	-1.126	-1.204	-1.143	-0.278	1.012	4.754	4.739	6.972	13.53	13.97	16.62	20.47	25.94	31.14	44.73	53.68	67.45	69.54
337	-1.67	-1.175	-1.178	-0.981	0.392	3.105	9.544	9.979	13.25	28.2	27.91	31.85	39.09	48.77	58.75	86.67	100.9	129.6	131.8
338	-1.567	-1.26	-1.136	-0.973	1.116	4.79	12.7	13.65	17.49	38.47	36.93	41.87	54.07	63.53	78.05	115	132.2	169.8	173.4
339	-1.464	-1.289	-1.176	-1.064	2.144	8.418	16.49	19.04	23.11	51.02	51.19	56	75.17	83.96	106.5	152.1	175.5	222.3	227.7
340	-1.441	-1.232	-1.212	-0.58	3.488	13.79	22.97	28.42	32.21	77.96	78.82	82.42	109.8	121.4	161.3	218	253.2	317.7	325.7

## Sheet: Figure 2g
X axis	Y axis		67.8			72.6			76.3			83.1			89.2			95.7			103.1			108.3			114.5			122.8			124.6			130.8			136.1			142.3			147.5			155.3
67.8	317		200	363		200	380		200	426		200	483		200	484		200	521		200	559		200	636		200	640		200	715		200	669		200	793		200	776		200	861		200	930		200	940
72.6	366		201	369		201	372		201	424		201	474		201	496		201	515		201	584		201	621		201	642		201	738		201	770		201	768		201	792		201	936		201	974		201	952
76.3	383		202	345		202	414		202	413		202	456		202	517		202	561		202	645		202	613		202	656		202	689		202	694		202	778		202	834		202	874		202	866		202	930
83.1	428		203	355		203	374		203	408		203	484		203	473		203	491		203	534		203	631		203	671		203	681		203	704		203	712		203	805		203	853		203	873		203	873
89.2	460		204	339		204	383		204	435		204	466		204	461		204	507		204	583		204	646		204	645		204	648		204	690		204	698		204	748		204	734		204	806		204	880
95.7	495		205	358		205	359		205	410		205	426		205	503		205	541		205	571		205	618		205	634		205	594		205	650		205	747		205	809		205	839		205	859		205	885
103.1	508		206	344		206	344		206	378		206	440		206	472		206	526		206	542		206	535		206	569		206	664		206	790		206	690		206	729		206	844		206	822		206	862
108.3	541		207	299		207	355		207	414		207	475		207	497		207	522		207	535		207	561		207	635		207	669		207	680		207	681		207	705		207	738		207	788		207	798
114.5	602		208	327		208	404		208	436		208	451		208	449		208	457		208	516		208	618		208	610		208	620		208	645		208	701		208	714		208	771		208	762		208	789
122.8	652		209	315		209	390		209	426		209	400		209	478		209	484		209	540		209	566		209	631		209	613		209	661		209	717		209	758		209	781		209	855		209	806
124.6	683		210	363		210	378		210	431		210	395		210	458		210	503		210	548		210	552		210	543		210	694		210	702		210	720		210	793		210	884		210	840		210	765
130.8	701		211	353		211	368		211	395		211	431		211	488		211	483		211	522		211	559		211	587		211	654		211	707		211	763		211	704		211	849		211	826		211	796
136.1	741		212	330		212	390		212	434		212	424		212	458		212	528		212	506		212	563		212	616		212	686		212	709		212	704		212	778		212	774		212	857		212	917
142.3	775		213	354		213	351		213	375		213	518		213	494		213	524		213	556		213	581		213	601		213	680		213	701		213	651		213	785		213	762		213	824		213	977
147.5	819		214	332		214	365		214	411		214	422		214	511		214	517		214	526		214	536		214	579		214	642		214	601		214	663		214	718		214	722		214	746		214	894
155.3	870		215	302		215	329		215	441		215	401		215	524		215	473		215	504		215	620		215	627		215	575		215	632		215	747		215	711		215	729		215	790		215	804
156.7	925		216	315		216	355		216	427		216	448		216	425		216	467		216	545		216	607		216	558		216	617		216	626		216	649		216	750		216	739		216	790		216	816
160.9	975		217	326		217	354		217	418		217	420		217	397		217	478		217	492		217	519		217	545		217	578		217	623		217	647		217	742		217	731		217	793		217	762
164.6	1016		218	319		218	379		218	362		218	380		218	440		218	459		218	542		218	507		218	571		218	568		218	607		218	649		218	725		218	765		218	836		218	847
167.3	1032		219	302		219	339		219	379		219	375		219	416		219	496		219	539		219	547		219	502		219	620		219	576		219	705		219	702		219	753		219	777		219	831
169.7	1076		220	327		220	301		220	422		220	408		220	437		220	454		220	524		220	504		220	592		220	538		220	579		220	648		220	740		220	757		220	744		220	809
174.3	1097		221	324		221	378		221	360		221	391		221	408		221	497		221	471		221	502		221	541		221	615		221	627		221	633		221	743		221	776		221	746		221	801
181.6	1122		222	332		222	372		222	371		222	426		222	445		222	439		222	508		222	516		222	550		222	585		222	626		222	624		222	671		222	704		222	773		222	814
187.6	1172		223	354		223	316		223	373		223	455		223	432		223	462		223	495		223	475		223	501		223	598		223	558		223	680		223	622		223	676		223	715		223	807
192.3	1226		224	293		224	319		224	352		224	360		224	425		224	419		224	410		224	495		224	514		224	580		224	644		224	676		224	655		224	706		224	749		224	780
198.8	1289		225	314		225	329		225	329		225	376		225	450		225	437		225	465		225	521		225	500		225	525		225	598		225	638		225	696		225	711		225	738		225	829
204.7	1326		226	280		226	361		226	340		226	356		226	414		226	443		226	431		226	478		226	529		226	592		226	624		226	606		226	680		226	706		226	712		226	843
211.5	1376		227	314		227	352		227	343		227	383		227	443		227	420		227	461		227	477		227	549		227	591		227	596		227	578		227	677		227	714		227	750		227	781
217.4	1430		228	343		228	327		228	372		228	399		228	471		228	456		228	421		228	461		228	604		228	605		228	587		228	648		228	637		228	682		228	705		228	820
224	1488		229	319		229	294		229	328		229	375		229	385		229	435		229	458		229	466		229	546		229	598		229	616		229	623		229	689		229	728		229	655		229	812
			230	316		230	329		230	362		230	384		230	443		230	410		230	441		230	463		230	576		230	586		230	633		230	620		230	676		230	644		230	691		230	772
			231	333		231	312		231	341		231	349		231	447		231	442		231	456		231	465		231	548		231	541		231	550		231	622		231	683		231	708		231	723		231	736
			232	296		232	299		232	357		232	367		232	401		232	441		232	471		232	449		232	499		232	641		232	582		232	592		232	646		232	646		232	691		232	809
			233	282		233	304		233	354		233	371		233	404		233	405		233	423		233	475		233	563		233	564		233	570		233	626		233	653		233	666		233	725		233	776
			234	305		234	284		234	348		234	351		234	420		234	447		234	406		234	440		234	495		234	550		234	596		234	606		234	680		234	719		234	748		234	789
			235	291		235	307		235	350		235	375		235	421		235	448		235	414		235	491		235	505		235	573		235	623		235	613		235	629		235	701		235	717		235	798
			236	334		236	306		236	329		236	405		236	434		236	432		236	412		236	455		236	530		236	572		236	581		236	611		236	677		236	730		236	754		236	735
			237	314		237	315		237	330		237	363		237	392		237	434		237	446		237	429		237	520		237	605		237	561		237	598		237	616		237	687		237	731		237	739
			238	292		238	309		238	304		238	404		238	427		238	407		238	408		238	462		238	495		238	552		238	598		238	596		238	651		238	658		238	715		238	736
			239	294		239	273		239	337		239	382		239	396		239	401		239	449		239	493		239	524		239	571		239	619		239	604		239	599		239	694		239	707		239	793
			240	309		240	317		240	345		240	399		240	398		240	431		240	436		240	481		240	592		240	576		240	559		240	613		240	702		240	677		240	712		240	781
			241	305		241	313		241	315		241	388		241	450		241	415		241	457		241	473		241	546		241	606		241	594		241	590		241	669		241	689		241	697		241	763
			242	297		242	302		242	298		242	365		242	391		242	415		242	426		242	505		242	638		242	553		242	608		242	645		242	634		242	629		242	698		242	750
			243	294		243	307		243	330		243	370		243	414		243	389		243	426		243	502		243	559		243	579		243	569		243	630		243	624		243	630		243	680		243	774
			244	291		244	314		244	368		244	359		244	394		244	362		244	424		244	481		244	554		244	574		244	553		244	575		244	678		244	640		244	677		244	773
			245	312		245	305		245	311		245	410		245	408		245	433		245	455		245	445		245	519		245	605		245	578		245	584		245	613		245	698		245	695		245	711
			246	291		246	306		246	359		246	388		246	440		246	442		246	408		246	452		246	510		246	529		246	577		246	606		246	652		246	674		246	660		246	755
			247	287		247	292		247	363		247	395		247	422		247	414		247	432		247	475		247	538		247	596		247	626		247	579		247	675		247	684		247	712		247	788
			248	289		248	291		248	340		248	393		248	399		248	423		248	434		248	431		248	579		248	575		248	649		248	614		248	666		248	710		248	718		248	874
			249	283		249	330		249	379		249	421		249	395		249	453		249	489		249	474		249	546		249	640		249	622		249	644		249	647		249	701		249	749		249	789
			250	318		250	342		250	371		250	419		250	493		250	440		250	422		250	468		250	583		250	630		250	655		250	661		250	754		250	776		250	807		250	809
			251	318		251	323		251	374		251	420		251	496		251	454		251	496		251	550		251	630		251	679		251	780		251	768		251	745		251	826		251	929		251	869
			252	352		252	289		252	374		252	522		252	551		252	494		252	468		252	508		252	656		252	716		252	728		252	771		252	838		252	926		252	924		252	889
			253	317		253	366		253	383		253	428		253	460		253	495		253	508		253	541		253	602		253	652		253	683		253	701		253	741		253	775		253	819		253	870
			254	309		254	329		254	362		254	435		254	497		254	484		254	479		254	562		254	586		254	645		254	650		254	652		254	686		254	795		254	823		254	806
			255	328		255	365		255	369		255	415		255	439		255	464		255	482		255	530		255	619		255	648		255	639		255	632		255	728		255	806		255	820		255	773
			256	342		256	349		256	383		256	399		256	479		256	441		256	483		256	502		256	576		256	640		256	651		256	699		256	736		256	743		256	823		256	816
			257	324		257	323		257	359		257	417		257	484		257	448		257	444		257	517		257	616		257	615		257	669		257	703		257	733		257	785		257	744		257	848
			258	319		258	325		258	386		258	485		258	458		258	484		258	532		258	551		258	623		258	660		258	682		258	683		258	715		258	858		258	804		258	840
			259	331		259	363		259	413		259	423		259	474		259	483		259	505		259	563		259	621		259	662		259	684		259	754		259	761		259	812		259	886		259	843
			260	337		260	328		260	372		260	485		260	513		260	494		260	533		260	576		260	615		260	720		260	795		260	742		260	818		260	824		260	874		260	916
			261	347		261	377		261	416		261	448		261	520		261	509		261	503		261	598		261	616		261	669		261	678		261	746		261	814		261	825		261	847		261	918
			262	334		262	348		262	399		262	481		262	486		262	509		262	497		262	603		262	694		262	658		262	713		262	765		262	776		262	838		262	848		262	915
			263	320		263	310		263	377		263	417		263	493		263	506		263	481		263	508		263	659		263	664		263	712		263	706		263	765		263	779		263	827		263	828
			264	282		264	299		264	362		264	415		264	483		264	451		264	462		264	529		264	570		264	611		264	694		264	622		264	757		264	795		264	856		264	848
			265	307		265	323		265	374		265	437		265	485		265	479		265	451		265	522		265	592		265	618		265	685		265	658		265	725		265	786		265	788		265	868
			266	360		266	329		266	385		266	401		266	515		266	448		266	471		266	495		266	622		266	634		266	669		266	648		266	690		266	806		266	748		266	856
			267	326		267	328		267	346		267	396		267	449		267	465		267	463		267	506		267	573		267	635		267	631		267	704		267	719		267	728		267	722		267	867
			268	315		268	287		268	347		268	387		268	434		268	429		268	495		268	485		268	554		268	615		268	655		268	609		268	688		268	750		268	742		268	801
			269	306		269	345		269	377		269	419		269	480		269	452		269	447		269	529		269	561		269	617		269	655		269	625		269	756		269	705		269	754		269	884
			270	292		270	313		270	377		270	443		270	454		270	519		270	471		270	565		270	730		270	739		270	852		270	738		270	827		270	897		270	915		270	987
			271	370		271	393		271	493		271	551		271	687		271	625		271	636		271	709		271	970		271	1075		271	1154		271	1079		271	1224		271	1345		271	1263		271	1575
			272	435		272	467		272	569		272	742		272	871		272	829		272	719		272	924		272	1523		272	1429		272	1712		272	1515		272	1715		272	1777		272	1776		272	2279
			273	549		273	504		273	691		273	1059		273	1195		273	1057		273	988		273	1228		273	2055		273	2096		273	2342		273	2115		273	2404		273	2516		273	2416		273	3169
			274	621		274	617		274	917		274	1379		274	1492		274	1324		274	1185		274	1667		274	2893		274	2759		274	3191		274	2903		274	3268		274	3487		274	3216		274	4346
			275	643		275	680		275	941		275	1420		275	1607		275	1455		275	1198		275	1759		275	3110		275	2948		275	3368		275	3177		275	3343		275	3975		275	3378		275	4923
			276	677		276	586		276	891		276	1433		276	1494		276	1376		276	1156		276	1644		276	2962		276	2819		276	3212		276	2893		276	3237		276	3556		276	3383		276	4661
			277	650		277	670		277	944		277	1410		277	1542		277	1397		277	1251		277	1800		277	3141		277	3036		277	3342		277	3050		277	3441		277	3727		277	3445		277	4974
			278	699		278	671		278	945		278	1408		278	1625		278	1493		278	1228		278	1808		278	3016		278	2962		278	3169		278	3028		278	3406		278	3722		278	3551		278	4643
			279	565		279	526		279	723		279	993		279	1098		279	1069		279	839		279	1207		279	2063		279	1943		279	2187		279	1984		279	2287		279	2427		279	2334		279	3123
			280	382		280	399		280	437		280	550		280	600		280	584		280	605		280	660		280	1169		280	1034		280	1078		280	1007		280	1322		280	1218		280	1265		280	1549
			281	317		281	418		281	418		281	499		281	573		281	563		281	574		281	642		281	929		281	843		281	938		281	910		281	1014		281	1088		281	1052		281	1275
			282	414		282	376		282	479		282	569		282	658		282	677		282	603		282	733		282	1122		282	1049		282	1108		282	1135		282	1330		282	1342		282	1267		282	1613
			283	495		283	433		283	617		283	799		283	903		283	872		283	792		283	935		283	1620		283	1618		283	1777		283	1682		283	1909		283	1930		283	1925		283	2428
			284	673		284	622		284	839		284	1288		284	1349		284	1339		284	1124		284	1530		284	2653		284	2762		284	2720		284	2632		284	2931		284	3216		284	3218		284	4279
			285	928		285	917		285	1390		285	2026		285	2364		285	2130		285	1778		285	2518		285	4713		285	4438		285	5060		285	4537		285	5296		285	5802		285	5513		285	7340
			286	1527		286	1300		286	2116		286	3443		286	3638		286	3243		286	2832		286	3921		286	7704		286	7392		286	8184		286	7382		286	8350		286	9184		286	8982		286	11847
			287	2138		287	1637		287	2943		287	4815		287	4977		287	4583		287	3685		287	5527		287	10928		287	10185		287	11106		287	10402		287	11910		287	12757		287	12518		287	16684
			288	2355		288	1879		288	3384		288	5512		288	5571		288	5166		288	4208		288	6220		288	12890		288	11939		288	12975		288	11926		288	13684		288	14733		288	14733		288	19008
			289	2145		289	1810		289	3117		289	5000		289	5071		289	4781		289	3845		289	5815		289	11422		289	10948		289	11562		289	10502		289	12245		289	13586		289	12893		289	17200
			290	1551		290	1326		290	2294		290	3737		290	3847		290	3418		290	3068		290	4411		290	8448		290	7849		290	8583		290	7797		290	9034		290	10032		290	9395		290	12533
			291	1142		291	968		291	1630		291	2452		291	2669		291	2475		291	1977		291	2922		291	5498		291	5088		291	5672		291	5333		291	6028		291	6573		291	6421		291	8388
			292	768		292	694		292	1078		292	1602		292	1701		292	1460		292	1409		292	2098		292	3419		292	3292		292	3686		292	3399		292	3729		292	4135		292	4057		292	5070
			293	554		293	471		293	804		293	1053		293	1087		293	1064		293	982		293	1179		293	2183		293	2126		293	2274		293	2107		293	2425		293	2593		293	2445		293	3122
			294	412		294	428		294	552		294	728		294	823		294	806		294	754		294	935		294	1492		294	1417		294	1585		294	1462		294	1605		294	1688		294	1744		294	2089
			295	391		295	392		295	440		295	593		295	601		295	583		295	557		295	662		295	1084		295	1071		295	1063		295	1024		295	1159		295	1285		295	1241		295	1509
			296	339		296	322		296	427		296	466		296	539		296	544		296	501		296	625		296	873		296	869		296	885		296	916		296	1028		296	1037		296	1046		296	1161
			297	329		297	314		297	411		297	482		297	480		297	507		297	461		297	590		297	764		297	791		297	814		297	806		297	837		297	949		297	961		297	1054
			298	314		298	278		298	370		298	466		298	469		298	486		298	467		298	553		298	698		298	804		298	771		298	720		298	827		298	847		298	920		298	1008
			299	293		299	308		299	374		299	447		299	484		299	462		299	475		299	558		299	735		299	716		299	772		299	756		299	804		299	807		299	914		299	958
			300	276		300	312		300	373		300	445		300	481		300	442		300	436		300	562		300	719		300	690		300	753		300	742		300	791		300	818		300	862		300	947
			301	298		301	318		301	392		301	455		301	501		301	503		301	467		301	591		301	761		301	826		301	768		301	787		301	837		301	927		301	909		301	1102
			302	438		302	439		302	471		302	628		302	746		302	717		302	630		302	877		302	1390		302	1222		302	1334		302	1362		302	1537		302	1584		302	1479		302	1547
			303	737		303	676		303	1005		303	1369		303	1487		303	1386		303	1247		303	1762		303	2733		303	2868		303	2923		303	2826		303	3018		303	3407		303	3189		303	3867
			304	1104		304	997		304	1511		304	2375		304	2459		304	2250		304	2036		304	2840		304	5062		304	4803		304	4681		304	4691		304	5161		304	5599		304	5376		304	6798
			305	1149		305	1040		305	1629		305	2273		305	2527		305	2372		305	1914		305	2875		305	4996		305	4944		305	4962		305	4881		305	5418		305	5662		305	5529		305	6931
			306	902		306	797		306	1162		306	1791		306	1848		306	1907		306	1671		306	2000		306	3723		306	3691		306	3621		306	3642		306	4256		306	4510		306	4038		306	5273
			307	1239		307	1126		307	2276		307	2975		307	2762		307	3575		307	2066		307	3613		307	6328		307	5116		307	6722		307	4976		307	7933		307	9990		307	6458		307	7667
			308	5901		308	6225		308	8429		308	13613		308	17371		308	18805		308	13019		308	18260		308	31203		308	31203		308	38870		308	32619		308	42055		308	35729		308	39314		308	45987
			309	21005		309	17840		309	31092		309	48824		309	51633		309	49681		309	40357		309	58615		309	110533		309	103940		309	108099		309	103038		309	116529		309	123975		309	115987		309	152953
			310	31482		310	25922		310	45577		310	71542		310	74816		310	72815		310	63657		310	84508		310	160898		310	144181		310	160283		310	156473		310	168175		310	188513		310	173437		310	220790
			311	24417		311	21041		311	36673		311	56475		311	60500		311	57626		311	47304		311	69224		311	126189		311	115103		311	121538		311	120204		311	134321		311	142743		311	130813		311	177589
			312	10128		312	8758		312	16054		312	25274		312	24856		312	23506		312	18809		312	28034		312	56249		312	48238		312	49611		312	48999		312	55069		312	59091		312	54841		312	71256
			313	2548		313	2172		313	4788		313	6203		313	6797		313	6125		313	4381		313	6400		313	15492		313	10266		313	12388		313	12859		313	13757		313	16075		313	12070		313	16110
			314	1518		314	1421		314	2212		314	3423		314	3678		314	3528		314	2946		314	4134		314	7338		314	6715		314	7278		314	6761		314	7862		314	8284		314	7778		314	10272
			315	925		315	900		315	1259		315	1925		315	2021		315	1931		315	1631		315	2254		315	3912		315	3642		315	3909		315	3842		315	4457		315	4506		315	4350		315	5486
			316	518		316	508		316	740		316	984		316	1053		316	1043		316	914		316	1134		316	1863		316	1731		316	1741		316	1674		316	1941		316	2203		316	2125		316	2631
			317	365		317	396		317	500		317	632		317	641		317	623		317	589		317	738		317	1112		317	1042		317	1096		317	1105		317	1187		317	1224		317	1250		317	1457
			318	363		318	328		318	413		318	599		318	536		318	606		318	556		318	709		318	916		318	921		318	928		318	931		318	973		318	1099		318	1053		318	1208
			319	333		319	354		319	400		319	544		319	532		319	571		319	506		319	620		319	822		319	782		319	804		319	856		319	973		319	990		319	979		319	1180
			320	335		320	281		320	412		320	464		320	510		320	549		320	460		320	607		320	819		320	793		320	811		320	864		320	888		320	955		320	974		320	1116

## Sheet: Figure 3a
	49%Yb,50%Gd,1%Tm@80%Y,20%Yb@10%Yb,50%Nd,40%Gd @100%Gd			49%Y,50%Gd,1%Tm@100%Y@10%Y,50%Nd,40%Gd@100%Gd
X1 axis	Y1 axis		X2 axis	Y2 axis
0	0		0	0
80	1		100	0
160	0		200	0
240	0		300	0
320	0		400	0
400	0		500	0
480	0		600	0
560	0		700	0
640	0		800	0
720	0		900	0
800	0		1000	1
880	0		1100	0
960	0		1200	0
1040	0		1300	1
1120	0		1400	0
1200	0		1500	0
1280	0		1600	0
1360	0		1700	0
1440	0		1800	0
1520	0		1900	0
1600	0		2000	0
1680	0		2100	0
1760	0		2200	0
1840	1		2300	0
1920	0		2400	1
2000	0		2500	0
2080	1		2600	1
2160	0		2700	1
2240	0		2800	0
2320	0		2900	0
2400	0		3000	0
2480	0		3100	0
2560	0		3200	0
2640	0		3300	0
2720	0		3400	0
2800	0		3500	0
2880	0		3600	0
2960	0		3700	0
3040	0		3800	0
3120	1		3900	0
3200	0		4000	0
3280	1		4100	0
3360	1		4200	0
3440	0		4300	0
3520	0		4400	0
3600	1		4500	1
3680	0		4600	0
3760	0		4700	0
3840	0		4800	1
3920	0		4900	0
4000	0		5000	0
4080	0		5100	1
4160	0		5200	1
4240	0		5300	1
4320	0		5400	2
4400	1		5500	1
4480	0		5600	1
4560	0		5700	1
4640	0		5800	5
4720	0		5900	3
4800	2		6000	2
4880	0		6100	4
4960	0		6200	2
5040	0		6300	4
5120	0		6400	19
5200	0		6500	79
5280	1		6600	195
5360	1		6700	250
5440	2		6800	357
5520	1		6900	458
5600	1		7000	541
5680	1		7100	630
5760	2		7200	783
5840	0		7300	856
5920	3		7400	886
6000	4		7500	1018
6080	4		7600	1152
6160	3		7700	1198
6240	6		7800	1340
6320	9		7900	1328
6400	4		8000	1479
6480	67		8100	1540
6560	184		8200	1571
6640	277		8300	1674
6720	429		8400	1797
6800	544		8500	1849
6880	656		8600	1957
6960	774		8700	2102
7040	945		8800	2035
7120	995		8900	2228
7200	1201		9000	2308
7280	1278		9100	2356
7360	1393		9200	2447
7440	1502		9300	2573
7520	1601		9400	2584
7600	1791		9500	2709
7680	1865		9600	2775
7760	2024		9700	2837
7840	2071		9800	2901
7920	2227		9900	2990
8000	2275		10000	3094
8080	2463		10100	3137
8160	2490		10200	3307
8240	2631		10300	3235
8320	2701		10400	3394
8400	2842		10500	3524
8480	2980		10600	3448
8560	2994		10700	3479
8640	3066		10800	3558
8720	3189		10900	3682
8800	3377		11000	3765
8880	3551		11100	3849
8960	3545		11200	3916
9040	3699		11300	3942
9120	3839		11400	4000
9200	3819		11500	3989
9280	3911		11600	3751
9360	4000		11700	3498
9440	3947		11800	3216
9520	3628		11900	3025
9600	3537		12000	2628
9680	3186		12100	2259
9760	2947		12200	2042
9840	2561		12300	1685
9920	2108		12400	1368
10000	1866		12500	1115
10080	1474		12600	894
10160	1222		12700	820
10240	792		12800	804
10320	396		12900	813
10400	137		13000	834
10480	148		13100	792
10560	107		13200	762
10640	104		13300	770
10720	106		13400	719
10800	85		13500	734
10880	93		13600	689
10960	68		13700	722
11040	68		13800	679
11120	72		13900	698
11200	53		14000	655
11280	63		14100	667
11360	61		14200	626
11440	56		14300	655
11520	41		14400	663
11600	43		14500	621
11680	51		14600	624
11760	42		14700	573
11840	37		14800	598
11920	35		14900	651
12000	43		15000	597
12080	38		15100	571
12160	30		15200	546
12240	25		15300	556
12320	34		15400	550
12400	22		15500	547
12480	29		15600	561
12560	29		15700	512
12640	19		15800	528
12720	32		15900	510
12800	20		16000	514
12880	18		16100	487
12960	17		16200	484
13040	23		16300	514
13120	22		16400	487
13200	20		16500	478
13280	20		16600	463
13360	19		16700	487
13440	16		16800	443
13520	11		16900	449
13600	20		17000	450
13680	18		17100	447
13760	26		17200	427
13840	15		17300	473
13920	29		17400	417
14000	19		17500	457
14080	16		17600	407
14160	16		17700	416
14240	17		17800	382
14320	15		17900	412
14400	9		18000	414
14480	16		18100	380
14560	17		18200	408
14640	12		18300	397
14720	17		18400	384
14800	12		18500	354
14880	10		18600	358
14960	25		18700	337
15040	16		18800	342
15120	15		18900	320
15200	8		19000	360
15280	8		19100	365
15360	15		19200	297
15440	12		19300	339
15520	14		19400	335
15600	10		19500	312
15680	9		19600	328
15760	13		19700	347
15840	9		19800	334
15920	18		19900	321
16000	13		20000	315
16080	8		20100	294
16160	13		20200	281
16240	12		20300	290
16320	8		20400	267
16400	16		20500	285
16480	8		20600	287
16560	5		20700	281
16640	10		20800	276
16720	14		20900	251
16800	10		21000	282
16880	10		21100	299
16960	8		21200	260
17040	9		21300	263
17120	7		21400	250
17200	10		21500	267
17280	7		21600	263
17360	6		21700	245
17440	11		21800	278
17520	7		21900	233
17600	9		22000	209
17680	11		22100	248
17760	11		22200	240
17840	10		22300	270
17920	8		22400	261
18000	7		22500	250
18080	5		22600	223
18160	4		22700	240
18240	4		22800	204
18320	6		22900	244
18400	3		23000	234
18480	5		23100	216
18560	7		23200	227
18640	7		23300	204
18720	5		23400	224
18800	7		23500	225
18880	6		23600	210
18960	6		23700	241
19040	7		23800	214
19120	8		23900	191
19200	10		24000	192
19280	4		24100	183
19360	9		24200	181
19440	8		24300	175
19520	6		24400	176
19600	4		24500	167
19680	5		24600	160
19760	6		24700	173
19840	3		24800	190
19920	6		24900	167
20000	4		25000	167
20080	4		25100	174
20160	6		25200	153
20240	7		25300	169
20320	6		25400	157
20400	1		25500	182
20480	6		25600	163
20560	7		25700	172
20640	7		25800	143
20720	9		25900	181
20800	7		26000	142
20880	5		26100	132
20960	6		26200	146
21040	4		26300	148
21120	7		26400	135
21200	5		26500	148
21280	10		26600	147
21360	4		26700	169
21440	8		26800	135
21520	2		26900	140
21600	8		27000	164
21680	8		27100	145
21760	4		27200	125
21840	4		27300	141
21920	6		27400	124
22000	7		27500	154
22080	6		27600	114
22160	6		27700	141
22240	7		27800	114
22320	7		27900	117
22400	7		28000	130
22480	3		28100	133
22560	8		28200	108
22640	4		28300	120
22720	8		28400	134
22800	2		28500	114
22880	8		28600	117
22960	7		28700	128
23040	3		28800	117
23120	6		28900	94
23200	3		29000	97
23280	3		29100	128
23360	2		29200	104
23440	8		29300	105
23520	4		29400	102
23600	4		29500	136
23680	4		29600	114
23760	5		29700	100
23840	8		29800	116
23920	2		29900	96
24000	3		30000	99
24080	3		30100	108
24160	5		30200	109
24240	4		30300	99
24320	3		30400	105
24400	6		30500	84
24480	5		30600	116
24560	6		30700	106
24640	2		30800	105
24720	3		30900	98
24800	6		31000	90
24880	6		31100	98
24960	2		31200	97
25040	0		31300	72
25120	6		31400	73
25200	1		31500	101
25280	3		31600	92
25360	4		31700	86
25440	3		31800	75
25520	4		31900	75
25600	2		32000	94
25680	5		32100	79
25760	5		32200	80
25840	4		32300	84
25920	4		32400	80
26000	5		32500	87
26080	4		32600	81
26160	3		32700	74
26240	1		32800	80
26320	4		32900	73
26400	3		33000	56
26480	3		33100	79
26560	4		33200	81
26640	4		33300	70
26720	3		33400	74
26800	5		33500	53
26880	3		33600	77
26960	4		33700	86
27040	1		33800	77
27120	3		33900	79
27200	5		34000	66
27280	6		34100	77
27360	7		34200	60
27440	3		34300	71
27520	4		34400	67
27600	3		34500	75
27680	2		34600	77
27760	5		34700	70
27840	2		34800	71
27920	9		34900	79
28000	1		35000	64
28080	2		35100	70
28160	5		35200	64
28240	3		35300	71
28320	1		35400	42
28400	6		35500	50
28480	2		35600	52
28560	5		35700	53
28640	1		35800	56
28720	6		35900	51
28800	5		36000	63
28880	3		36100	58
28960	0		36200	52
29040	1		36300	50
29120	3		36400	54
29200	5		36500	52
29280	2		36600	51
29360	5		36700	52
29440	2		36800	57
29520	2		36900	52
29600	7		37000	49
29680	3		37100	56
29760	2		37200	44
29840	6		37300	50
29920	3		37400	53
30000	4		37500	43
30080	2		37600	48
30160	2		37700	58
30240	2		37800	64
30320	3		37900	55
30400	2		38000	35
30480	0		38100	56
30560	3		38200	43
30640	4		38300	59
30720	4		38400	38
30800	2		38500	45
30880	5		38600	47
30960	4		38700	54
31040	7		38800	43
31120	2		38900	51
31200	2		39000	40
31280	1		39100	56
31360	1		39200	38
31440	2		39300	48
31520	4		39400	43
31600	1		39500	45
31680	4		39600	41
31760	1		39700	40
31840	1		39800	47
31920	3		39900	46
32000	2		40000	28
32080	3		40100	47
32160	2		40200	36
32240	2		40300	36
32320	3		40400	34
32400	4		40500	33
32480	0		40600	40
32560	8		40700	36
32640	6		40800	28
32720	2		40900	42
32800	3		41000	42
32880	5		41100	29
32960	3		41200	48
33040	1		41300	41
33120	1		41400	42
33200	1		41500	35
33280	2		41600	45
33360	1		41700	35
33440	5		41800	36
33520	2		41900	42
33600	3		42000	34
33680	5		42100	39
33760	4		42200	40
33840	2		42300	44
33920	5		42400	35
34000	2		42500	34
34080	2		42600	32
34160	1		42700	20
34240	4		42800	24
34320	3		42900	24
34400	0		43000	29
34480	1		43100	38
34560	3		43200	26
34640	2		43300	37
34720	7		43400	32
34800	0		43500	33
34880	4		43600	34
34960	3		43700	34
35040	0		43800	40
35120	2		43900	26
35200	1		44000	35
35280	2		44100	34
35360	4		44200	27
35440	1		44300	34
35520	2		44400	27
35600	4		44500	26
35680	2		44600	32
35760	3		44700	37
35840	0		44800	26
35920	1		44900	30
36000	7		45000	19
36080	1		45100	31
36160	2		45200	29
36240	1		45300	31
36320	3		45400	26
36400	4		45500	26
36480	1		45600	15
36560	2		45700	25
36640	2		45800	30
36720	1		45900	28
36800	3		46000	15
36880	5		46100	35
36960	2		46200	29
37040	2		46300	25
37120	3		46400	25
37200	2		46500	13
37280	2		46600	27
37360	2		46700	17
37440	5		46800	25
37520	2		46900	23
37600	0		47000	21
37680	1		47100	24
37760	1		47200	13
37840	1		47300	23
37920	3		47400	23
38000	2		47500	29
38080	5		47600	30
38160	1		47700	28
38240	2		47800	16
38320	2		47900	19
38400	1		48000	22
38480	2		48100	26
38560	4		48200	17
38640	1		48300	23
38720	3		48400	11
38800	1		48500	23
38880	2		48600	23
38960	1		48700	18
39040	4		48800	18
39120	4		48900	24
39200	4		49000	16
39280	3		49100	22
39360	1		49200	13
39440	3		49300	13
39520	0		49400	13
39600	2		49500	19
39680	2		49600	16
39760	4		49700	18
39840	3		49800	22
39920	1		49900	19
40000	3		50000	21
40080	1		50100	16
40160	2		50200	12
40240	5		50300	13
40320	3		50400	25
40400	2		50500	20
40480	0		50600	16
40560	2		50700	20
40640	1		50800	25
40720	1		50900	15
40800	2		51000	20
40880	1		51100	21
40960	2		51200	15
41040	2		51300	18
41120	3		51400	5
41200	2		51500	11
41280	3		51600	17
41360	3		51700	25
41440	1		51800	13
41520	3		51900	17
41600	2		52000	17
41680	3		52100	17
41760	0		52200	17
41840	4		52300	16
41920	0		52400	14
42000	2		52500	23
42080	1		52600	16
42160	4		52700	21
42240	2		52800	17
42320	2		52900	8
42400	5		53000	20
42480	3		53100	6
42560	1		53200	16
42640	2		53300	7
42720	2		53400	25
42800	1		53500	24
42880	1		53600	9
42960	1		53700	17
43040	1		53800	12
43120	2		53900	21
43200	5		54000	9
43280	1		54100	14
43360	1		54200	10
43440	4		54300	15
43520	2		54400	20
43600	2		54500	25
43680	2		54600	14
43760	2		54700	11
43840	3		54800	15
43920	1		54900	12
44000	0		55000	10
44080	3		55100	13
44160	2		55200	14
44240	4		55300	14
44320	2		55400	10
44400	1		55500	18
44480	1		55600	17
44560	3		55700	10
44640	1		55800	14
44720	2		55900	11
44800	7		56000	9
44880	2		56100	7
44960	3		56200	8
45040	1		56300	12
45120	3		56400	12
45200	4		56500	14
45280	1		56600	8
45360	1		56700	16
45440	1		56800	8
45520	1		56900	13
45600	2		57000	19
45680	1		57100	12
45760	2		57200	11
45840	2		57300	10
45920	3		57400	12
46000	3		57500	11
46080	0		57600	10
46160	1		57700	25
46240	2		57800	11
46320	1		57900	13
46400	1		58000	4
46480	3		58100	3
46560	0		58200	7
46640	1		58300	11
46720	2		58400	5
46800	2		58500	12
46880	1		58600	12
46960	2		58700	10
47040	1		58800	13
47120	0		58900	11
47200	0		59000	11
47280	2		59100	21
47360	2		59200	13
47440	3		59300	11
47520	0		59400	12
47600	3		59500	13
47680	2		59600	7
47760	2		59700	10
47840	2		59800	13
47920	3		59900	6
48000	1		60000	9
48080	2		60100	16
48160	1		60200	8
48240	0		60300	10
48320	1		60400	14
48400	2		60500	10
48480	2		60600	10
48560	3		60700	11
48640	0		60800	10
48720	0		60900	10
48800	4		61000	5
48880	4		61100	10
48960	2		61200	12
49040	0		61300	8
49120	4		61400	7
49200	0		61500	8
49280	1		61600	9
49360	1		61700	9
49440	2		61800	6
49520	1		61900	4
49600	1		62000	4
49680	2		62100	6
49760	1		62200	7
49840	0		62300	4
49920	2		62400	11
50000	0		62500	13
50080	0		62600	9
50160	2		62700	7
50240	1		62800	11
50320	2		62900	7
50400	3		63000	6
50480	0		63100	10
50560	0		63200	10
50640	3		63300	9
50720	0		63400	15
50800	1		63500	4
50880	1		63600	9
50960	2		63700	8
51040	2		63800	10
51120	1		63900	6
51200	1		64000	11
51280	2		64100	6
51360	2		64200	7
51440	3		64300	9
51520	1		64400	10
51600	3		64500	15
51680	0		64600	9
51760	2		64700	9
51840	4		64800	6
51920	0		64900	4
52000	2		65000	13
52080	1		65100	10
52160	3		65200	17
52240	5		65300	4
52320	2		65400	4
52400	1		65500	4
52480	1		65600	9
52560	2		65700	7
52640	2		65800	9
52720	3		65900	7
52800	1		66000	9
52880	1		66100	3
52960	1		66200	9
53040	1		66300	10
53120	0		66400	5
53200	1		66500	4
53280	0		66600	6
53360	1		66700	7
53440	2		66800	4
53520	3		66900	8
53600	1		67000	7
53680	2		67100	7
53760	0		67200	5
53840	1		67300	6
53920	3		67400	8
54000	1		67500	8
54080	2		67600	11
54160	0		67700	8
54240	2		67800	5
54320	2		67900	6
54400	1		68000	2
54480	0		68100	5
54560	3		68200	6
54640	4		68300	11
54720	4		68400	5
54800	1		68500	2
54880	1		68600	5
54960	2		68700	6
55040	1		68800	3
55120	0		68900	2
55200	0		69000	7
55280	1		69100	8
55360	1		69200	10
55440	0		69300	8
55520	2		69400	5
55600	1		69500	9
55680	2		69600	6
55760	3		69700	7
55840	3		69800	13
55920	0		69900	11
56000	1		70000	8
56080	1		70100	5
56160	5		70200	5
56240	1		70300	10
56320	0		70400	4
56400	1		70500	7
56480	1		70600	4
56560	0		70700	7
56640	2		70800	5
56720	2		70900	6
56800	2		71000	9
56880	2		71100	6
56960	0		71200	6
57040	0		71300	7
57120	2		71400	4
57200	0		71500	3
57280	0		71600	8
57360	4		71700	6
57440	3		71800	2
57520	2		71900	4
57600	2		72000	4
57680	2		72100	2
57760	1		72200	8
57840	0		72300	6
57920	2		72400	7
58000	3		72500	10
58080	0		72600	7
58160	1		72700	6
58240	1		72800	5
58320	2		72900	5
58400	3		73000	2
58480	1		73100	5
58560	1		73200	6
58640	1		73300	3
58720	3		73400	5
58800	0		73500	6
58880	0		73600	3
58960	0		73700	5
59040	4		73800	3
59120	0		73900	6
59200	2		74000	7
59280	1		74100	8
59360	1		74200	5
59440	1		74300	2
59520	4		74400	4
59600	2		74500	6
59680	0		74600	6
59760	0		74700	4
59840	2		74800	5
59920	0		74900	5
60000	1		75000	9
60080	1		75100	3
60160	1		75200	7
60240	2		75300	3
60320	0		75400	5
60400	2		75500	6
60480	0		75600	5
60560	0		75700	4
60640	0		75800	5
60720	1		75900	4
60800	1		76000	3
60880	1		76100	4
60960	0		76200	7
61040	2		76300	2
61120	1		76400	10
61200	0		76500	3
61280	0		76600	4
61360	1		76700	5
61440	2		76800	2
61520	0		76900	3
61600	1		77000	4
61680	0		77100	1
61760	0		77200	3
61840	3		77300	4
61920	1		77400	4
62000	4		77500	2
62080	4		77600	3
62160	0		77700	3
62240	0		77800	7
62320	3		77900	4
62400	1		78000	6
62480	0		78100	2
62560	1		78200	10
62640	0		78300	4
62720	0		78400	3
62800	0		78500	4
62880	1		78600	5
62960	1		78700	6
63040	1		78800	1
63120	0		78900	4
63200	1		79000	5
63280	1		79100	7
63360	2		79200	8
63440	0		79300	5
63520	2		79400	3
63600	0		79500	1
63680	1		79600	4
63760	2		79700	2
63840	2		79800	3
63920	0		79900	5
64000	1		80000	4
64080	2		80100	10
64160	3		80200	2
64240	0		80300	7
64320	1		80400	7
64400	0		80500	4
64480	1		80600	6
64560	0		80700	2
64640	0		80800	8
64720	2		80900	3
64800	0		81000	3
64880	1		81100	6
64960	0		81200	2
65040	0		81300	4
65120	2		81400	0
65200	2		81500	2
65280	2		81600	3
65360	2		81700	4
65440	3		81800	5
65520	0		81900	2
65600	1		82000	3
65680	4		82100	4
65760	0		82200	2
65840	0		82300	3
65920	2		82400	5
66000	0		82500	5
66080	3		82600	2
66160	0		82700	4
66240	1		82800	4
66320	1		82900	2
66400	1		83000	4
66480	1		83100	1
66560	0		83200	3
66640	1		83300	5
66720	1		83400	4
66800	0		83500	2
66880	2		83600	3
66960	4		83700	4
67040	1		83800	3
67120	3		83900	2
67200	3		84000	3
67280	2		84100	3
67360	0		84200	3
67440	0		84300	1
67520	1		84400	2
67600	2		84500	3
67680	0		84600	3
67760	0		84700	3
67840	2		84800	4
67920	0		84900	2
68000	0		85000	2
68080	1		85100	1
68160	1		85200	1
68240	0		85300	4
68320	0		85400	4
68400	1		85500	6
68480	0		85600	5
68560	1		85700	3
68640	1		85800	5
68720	1		85900	4
68800	1		86000	2
68880	0		86100	2
68960	0		86200	1
69040	1		86300	5
69120	1		86400	5
69200	0		86500	6
69280	1		86600	1
69360	3		86700	4
69440	2		86800	1
69520	1		86900	2
69600	1		87000	3
69680	2		87100	1
69760	0		87200	7
69840	0		87300	3
69920	2		87400	0
70000	1		87500	3
70080	1		87600	2
70160	1		87700	1
70240	1		87800	7
70320	4		87900	1
70400	2		88000	2
70480	0		88100	5
70560	2		88200	2
70640	1		88300	3
70720	1		88400	3
70800	1		88500	0
70880	2		88600	3
70960	2		88700	1
71040	0		88800	2
71120	1		88900	3
71200	1		89000	5
71280	0		89100	4
71360	1		89200	3
71440	0		89300	1
71520	0		89400	1
71600	2		89500	1
71680	1		89600	4
71760	0		89700	1
71840	2		89800	0
71920	1		89900	4
72000	1		90000	7
72080	1		90100	2
72160	2		90200	4
72240	1		90300	4
72320	1		90400	1
72400	3		90500	2
72480	0		90600	2
72560	1		90700	0
72640	2		90800	2
72720	0		90900	0
72800	0		91000	2
72880	1		91100	1
72960	0		91200	4
73040	1		91300	3
73120	1		91400	2
73200	3		91500	2
73280	1		91600	1
73360	0		91700	5
73440	1		91800	4
73520	3		91900	1
73600	0		92000	3
73680	0		92100	5
73760	1		92200	1
73840	1		92300	2
73920	2		92400	3
74000	2		92500	4
74080	1		92600	1
74160	1		92700	4
74240	0		92800	1
74320	0		92900	3
74400	0		93000	0
74480	1		93100	4
74560	0		93200	1
74640	1		93300	2
74720	0		93400	4
74800	0		93500	5
74880	1		93600	1
74960	1		93700	0
75040	2		93800	2
75120	1		93900	1
75200	0		94000	1
75280	1		94100	3
75360	0		94200	2
75440	2		94300	1
75520	1		94400	2
75600	3		94500	2
75680	2		94600	0
75760	0		94700	0
75840	1		94800	6
75920	3		94900	5
76000	2		95000	3
76080	1		95100	3
76160	0		95200	1
76240	1		95300	0
76320	0		95400	2
76400	2		95500	2
76480	1		95600	0
76560	0		95700	1
76640	1		95800	1
76720	1		95900	1
76800	0		96000	0
76880	0		96100	2
76960	0		96200	2
77040	1		96300	0
77120	0		96400	4
77200	2		96500	2
77280	3		96600	2
77360	2		96700	1
77440	0		96800	1
77520	0		96900	1
77600	0		97000	6
77680	1		97100	3
77760	1		97200	1
77840	1		97300	1
77920	2		97400	0
78000	1		97500	3
78080	0		97600	2
78160	0		97700	2
78240	0		97800	1
78320	1		97900	1
78400	1		98000	2
78480	1		98100	4
78560	1		98200	2
78640	2		98300	2
78720	0		98400	1
78800	1		98500	3
78880	1		98600	3
78960	3		98700	4
79040	2		98800	1
79120	0		98900	0
79200	0		99000	2
79280	1		99100	2
79360	0		99200	2
79440	0		99300	4
79520	1		99400	1
79600	0		99500	1
79680	0		99600	0
79760	1		99700	1
79840	1		99800	3
79920	0		99900	1

## Sheet: Figure 3b
	50%Gd,20%Yb,1%Tm,29%Y@100%Y			50%Gd,20%Yb,30%Y@100%Y
X1 axis	Y1 axis		X2 axis	Y2 axis
0.00	10006		0	9989
1250.00	9894		1250	10001
2500.00	9673		2500	9861
3750.00	9638		3750	9992
5000.00	9463		5000	9765
6250.00	9356		6250	9731
7500.00	9224		7500	9766
8750.00	9130		8750	9620
1E04	9093		10000	9571
11250.000	8817		11250	9588
1.25E04	8943		12500	9603
13750.000	8773		13750	9452
1.5E04	8699		15000	9538
16250.000	8694		16250	9196
1.75E04	8673		17500	9235
18750.000	8693		18750	9432
2E04	8565		20000	9280
21250.000	8328		21250	9198
2.25E04	8346		22500	9002
23750.000	8346		23750	9171
2.5E04	8245		25000	9138
26250.000	8199		26250	9251
2.75E04	8004		27500	9148
28750.000	8176		28750	9185
3E04	8056		30000	8885
31250.000	8039		31250	8937
3.25E04	8056		32500	8900
33750.000	7965		33750	8923
3.5E04	7961		35000	9060
36250.000	7727		36250	8781
3.75E04	7826		37500	8658
38750.000	7623		38750	8693
4E04	7677		40000	8844
41250.000	7765		41250	8751
4.25E04	7504		42500	8818
43750.000	7607		43750	8805
4.5E04	7475		45000	8832
46250.000	7472		46250	8770
4.75E04	7299		47500	8773
48750.000	7286		48750	8713
5E04	7295		50000	8559
51250.000	7290		51250	8668
5.25E04	7294		52500	8533
53750.000	7082		53750	8596
5.5E04	7243		55000	8599
56250.000	7128		56250	8612
5.75E04	7161		57500	8498
58750.000	7165		58750	8514
6E04	7094		60000	8492
61250.000	6926		61250	8537
6.25E04	6915		62500	8633
63750.000	7016		63750	8401
6.5E04	6884		65000	8402
66250.000	6881		66250	8428
6.75E04	6825		67500	8536
68750.000	6764		68750	8460
7E04	6819		70000	8471
71250.000	6744		71250	8410
7.25E04	6785		72500	8482
73750.000	6630		73750	8347
7.5E04	6594		75000	8270
76250.000	6574		76250	8487
7.75E04	6548		77500	8383
78750.000	6646		78750	8279
8E04	6621		80000	8252
81250.000	6439		81250	8252
8.25E04	6397		82500	8277
83750.000	6437		83750	8258
8.5E04	6349		85000	8142
86250.000	6208		86250	8164
8.75E04	6251		87500	8076
88750.000	6229		88750	8128
9E04	6212		90000	8205
91250.000	6140		91250	8143
9.25E04	6020		92500	8216
93750.000	6171		93750	8244
9.5E04	6232		95000	8173
96250.000	6087		96250	8056
9.75E04	6128		97500	8022
98750.000	6047		98750	8043
1E05	6080		100000	8101
101250.0000	6027		101250	8000
1.025E005	6094		102500	8096
103750.0000	6082		103750	7939
1.05E05	5885		105000	7765
106250.0000	6094		106250	7890
1.075E005	5874		107500	7994
108750.0000	5980		108750	8093
1.1E05	5924		110000	7888
111250.0000	5886		111250	7994
1.125E005	5807		112500	7907
113750.0000	5815		113750	7911
1.15E05	5810		115000	7896
116250.0000	5650		116250	7810
1.175E005	5722		117500	7672
118750.0000	5649		118750	7914
1.2E05	5511		120000	7755
121250.0000	5642		121250	7874
1.225E005	5609		122500	7776
123750.0000	5524		123750	7829
1.25E05	5573		125000	7885
126250.0000	5551		126250	7817
1.275E005	5527		127500	7731
128750.0000	5516		128750	7712
1.3E05	5629		130000	7866
131250.0000	5484		131250	7774
1.325E005	5438		132500	7696
133750.0000	5315		133750	7726
1.35E05	5376		135000	7609
136250.0000	5303		136250	7691
1.375E005	5400		137500	7636
138750.0000	5391		138750	7652
1.4E05	5400		140000	7703
141250.0000	5202		141250	7787
1.425E005	5374		142500	7512
143750.0000	5319		143750	7755
1.45E05	5331		145000	7707
146250.0000	5307		146250	7679
1.475E005	5206		147500	7658
148750.0000	5023		148750	7591
1.5E05	5140		150000	7638
151250.0000	5095		151250	7610
1.525E005	5171		152500	7590
153750.0000	5152		153750	7532
1.55E05	5128		155000	7552
156250.0000	5171		156250	7501
1.575E005	5026		157500	7415
158750.0000	5028		158750	7523
1.6E05	4978		160000	7377
161250.0000	4900		161250	7459
1.625E005	4948		162500	7545
163750.0000	4870		163750	7406
1.65E05	4953		165000	7382
166250.0000	4918		166250	7330
1.675E005	4898		167500	7445
168750.0000	4768		168750	7359
1.7E05	4836		170000	7436
171250.0000	4815		171250	7394
1.725E005	4864		172500	7456
173750.0000	4807		173750	7400
1.75E05	4765		175000	7413
176250.0000	4809		176250	7440
1.775E005	4780		177500	7474
178750.0000	4536		178750	7441
1.8E05	4631		180000	7349
181250.0000	4698		181250	7282
1.825E005	4649		182500	7415
183750.0000	4654		183750	7406
1.85E05	4548		185000	7163
186250.0000	4721		186250	7050
1.875E005	4578		187500	7209
188750.0000	4629		188750	7224
1.9E05	4587		190000	7253
191250.0000	4515		191250	7218
1.925E005	4605		192500	7210
193750.0000	4519		193750	7236
1.95E05	4523		195000	7235
196250.0000	4539		196250	7220
1.975E005	4532		197500	7186
198750.0000	4419		198750	7186
2E05	4433		200000	7239
201250.0000	4426		201250	7169
2.025E005	4327		202500	7185
203750.0000	4354		203750	7202
2.05E05	4539		205000	7146
206250.0000	4335		206250	7095
2.075E005	4365		207500	7155
208750.0000	4316		208750	7229
2.1E05	4315		210000	7015
211250.0000	4371		211250	7205
2.125E005	4356		212500	7179
213750.0000	4224		213750	7001
2.15E05	4263		215000	7173
216250.0000	4214		216250	7110
2.175E005	4274		217500	6879
218750.0000	4234		218750	7008
2.2E05	4133		220000	7187
221250.0000	4265		221250	6987
2.225E005	4210		222500	7060
223750.0000	4153		223750	6910
2.25E05	4165		225000	7116
226250.0000	4215		226250	7134
2.275E005	4040		227500	7028
228750.0000	4035		228750	6918
2.3E05	4093		230000	7005
231250.0000	4142		231250	6857
2.325E005	4052		232500	6958
233750.0000	4061		233750	6901
2.35E05	4118		235000	6890
236250.0000	4084		236250	6928
2.375E005	3990		237500	6883
238750.0000	4056		238750	6922
2.4E05	3981		240000	6913
241250.0000	3918		241250	6818
2.425E005	4013		242500	6839
243750.0000	3927		243750	6879
2.45E05	3911		245000	6815
246250.0000	3972		246250	6660
2.475E005	3863		247500	6788
248750.0000	3908		248750	6928
2.5E05	3862		250000	6906
251250.0000	3933		251250	6806
2.525E005	3881		252500	6825
253750.0000	3801		253750	6860
2.55E05	3820		255000	6783
256250.0000	3912		256250	6825
2.575E005	3827		257500	6720
258750.0000	3825		258750	6738
2.6E05	3791		260000	6706
261250.0000	3742		261250	6776
2.625E005	3769		262500	6837
263750.0000	3813		263750	6746
2.65E05	3712		265000	6635
266250.0000	3740		266250	6799
2.675E005	3644		267500	6686
268750.0000	3695		268750	6718
2.7E05	3645		270000	6650
271250.0000	3649		271250	6724
2.725E005	3731		272500	6806
273750.0000	3651		273750	6637
2.75E05	3593		275000	6622
276250.0000	3670		276250	6781
2.775E005	3608		277500	6675
278750.0000	3734		278750	6655
2.8E05	3654		280000	6561
281250.0000	3597		281250	6591
2.825E005	3624		282500	6598
283750.0000	3531		283750	6511
2.85E05	3547		285000	6595
286250.0000	3424		286250	6450
2.875E005	3503		287500	6495
288750.0000	3586		288750	6664
2.9E05	3527		290000	6791
291250.0000	3582		291250	6561
2.925E005	3532		292500	6497
293750.0000	3430		293750	6584
2.95E05	3406		295000	6567
296250.0000	3462		296250	6416
2.975E005	3449		297500	6495
298750.0000	3409		298750	6509
3E05	3421		300000	6486
301250.0000	3432		301250	6405
3.025E005	3539		302500	6377
303750.0000	3318		303750	6493
3.05E05	3372		305000	6523
306250.0000	3424		306250	6503
3.075E005	3368		307500	6395
308750.0000	3221		308750	6410
3.1E05	3283		310000	6447
311250.0000	3334		311250	6404
3.125E005	3358		312500	6394
313750.0000	3273		313750	6469
3.15E05	3315		315000	6448
316250.0000	3302		316250	6433
3.175E005	3231		317500	6426
318750.0000	3166		318750	6310
3.2E05	3189		320000	6368
321250.0000	3177		321250	6304
3.225E005	3250		322500	6338
323750.0000	3179		323750	6311
3.25E05	3200		325000	6220
326250.0000	3118		326250	6298
3.275E005	3117		327500	6241
328750.0000	3058		328750	6187
3.3E05	3123		330000	6294
331250.0000	3098		331250	6282
3.325E005	3071		332500	6327
333750.0000	3113		333750	6246
3.35E05	3050		335000	6218
336250.0000	3049		336250	6264
3.375E005	3021		337500	6191
338750.0000	3061		338750	6236
3.4E05	2998		340000	6251
341250.0000	3098		341250	6308
3.425E005	3022		342500	6326
343750.0000	3098		343750	6228
3.45E05	3019		345000	6307
346250.0000	2988		346250	6240
3.475E005	2978		347500	6256
348750.0000	3024		348750	6203
3.5E05	2973		350000	6134
351250.0000	2994		351250	6085
3.525E005	3047		352500	6077
353750.0000	3024		353750	6166
3.55E05	2964		355000	6113
356250.0000	2921		356250	6160
3.575E005	2913		357500	6197
358750.0000	2922		358750	6152
3.6E05	2912		360000	6019
361250.0000	2843		361250	6063
3.625E005	2851		362500	6100
363750.0000	2841		363750	6126
3.65E05	2819		365000	6106
366250.0000	2945		366250	6065
3.675E005	2817		367500	6185
368750.0000	2830		368750	6099
3.7E05	2886		370000	6145
371250.0000	2807		371250	6087
3.725E005	2938		372500	6096
373750.0000	2882		373750	6118
3.75E05	2780		375000	6024
376250.0000	2796		376250	5930
3.775E005	2715		377500	6043
378750.0000	2807		378750	6067
3.8E05	2777		380000	6036
381250.0000	2806		381250	6083
3.825E005	2765		382500	5995
383750.0000	2703		383750	5983
3.85E05	2751		385000	5936
386250.0000	2674		386250	5994
3.875E005	2767		387500	6095
388750.0000	2785		388750	5963
3.9E05	2706		390000	5870
391250.0000	2693		391250	5996
3.925E005	2700		392500	6060
393750.0000	2649		393750	5963
3.95E05	2656		395000	6068
396250.0000	2631		396250	5884
3.975E005	2677		397500	5836
398750.0000	2619		398750	5830
4E05	2618		400000	6064
401250.0000	2640		401250	5878
4.025E005	2591		402500	5897
403750.0000	2614		403750	5770
4.05E05	2630		405000	5795
406250.0000	2498		406250	5847
4.075E005	2577		407500	5951
408750.0000	2554		408750	5912
4.1E05	2536		410000	5837
411250.0000	2537		411250	5785
4.125E005	2447		412500	5752
413750.0000	2601		413750	5692
4.15E05	2589		415000	5804
416250.0000	2504		416250	5864
4.175E005	2508		417500	5779
418750.0000	2582		418750	5856
4.2E05	2560		420000	5731
421250.0000	2525		421250	5761
4.225E005	2397		422500	5781
423750.0000	2551		423750	5664
4.25E05	2439		425000	5674
426250.0000	2511		426250	5608
4.275E005	2495		427500	5653
428750.0000	2509		428750	5654
4.3E05	2409		430000	5794
431250.0000	2433		431250	5791
4.325E005	2414		432500	5694
433750.0000	2393		433750	5702
4.35E05	2413		435000	5727
436250.0000	2433		436250	5589
4.375E005	2343		437500	5692
438750.0000	2473		438750	5735
4.4E05	2375		440000	5649
441250.0000	2362		441250	5736
4.425E005	2277		442500	5667
443750.0000	2390		443750	5562
4.45E05	2364		445000	5592
446250.0000	2385		446250	5561
4.475E005	2361		447500	5563
448750.0000	2330		448750	5535
4.5E05	2362		450000	5599
451250.0000	2234		451250	5637
4.525E005	2261		452500	5545
453750.0000	2278		453750	5508
4.55E05	2385		455000	5600
456250.0000	2292		456250	5567
4.575E005	2293		457500	5488
458750.0000	2212		458750	5563
4.6E05	2252		460000	5628
461250.0000	2300		461250	5613
4.625E005	2225		462500	5572
463750.0000	2214		463750	5474
4.65E05	2251		465000	5561
466250.0000	2255		466250	5402
4.675E005	2243		467500	5560
468750.0000	2267		468750	5389
4.7E05	2224		470000	5566
471250.0000	2261		471250	5443
4.725E005	2296		472500	5501
473750.0000	2205		473750	5384
4.75E05	2187		475000	5516
476250.0000	2214		476250	5415
4.775E005	2128		477500	5528
478750.0000	2208		478750	5384
4.8E05	2169		480000	5360
481250.0000	2152		481250	5420
4.825E005	2182		482500	5493
483750.0000	2165		483750	5423
4.85E05	2122		485000	5446
486250.0000	2101		486250	5355
4.875E005	2207		487500	5484
488750.0000	2186		488750	5294
4.9E05	2127		490000	5427
491250.0000	2051		491250	5296
4.925E005	2130		492500	5448
493750.0000	2171		493750	5349
4.95E05	2103		495000	5367
496250.0000	2131		496250	5323
4.975E005	2101		497500	5349
498750.0000	2084		498750	5235
5E05	2032		500000	5414
501250.0000	2076		501250	5392
5.025E005	2093		502500	5288
503750.0000	2067		503750	5415
5.05E05	2067		505000	5345
506250.0000	1954		506250	5458
5.075E005	1999		507500	5337
508750.0000	1999		508750	5162
5.1E05	2066		510000	5362
511250.0000	2037		511250	5347
5.125E005	2000		512500	5246
513750.0000	1953		513750	5185
5.15E05	1964		515000	5185
516250.0000	2096		516250	5232
5.175E005	2033		517500	5292
518750.0000	1936		518750	5279
5.2E05	1962		520000	5136
521250.0000	2006		521250	5260
5.225E005	1982		522500	5168
523750.0000	1968		523750	5175
5.25E05	1913		525000	5120
526250.0000	1939		526250	5125
5.275E005	1900		527500	5240
528750.0000	1942		528750	5215
5.3E05	1861		530000	5234
531250.0000	1966		531250	5209
5.325E005	1880		532500	5182
533750.0000	1907		533750	5350
5.35E05	1921		535000	5244
536250.0000	1838		536250	5285
5.375E005	1937		537500	5247
538750.0000	1815		538750	5135
5.4E05	1911		540000	4971
541250.0000	1874		541250	5140
5.425E005	1823		542500	5123
543750.0000	1851		543750	5127
5.45E05	1870		545000	5138
546250.0000	1802		546250	5073
5.475E005	1808		547500	5147
548750.0000	1838		548750	4994
5.5E05	1945		550000	5184
551250.0000	1845		551250	4988
5.525E005	1828		552500	5122
553750.0000	1872		553750	5083
5.55E05	1823		555000	5153
556250.0000	1764		556250	5044
5.575E005	1767		557500	5083
558750.0000	1765		558750	4986
5.6E05	1811		560000	5045
561250.0000	1738		561250	5056
5.625E005	1799		562500	5154
563750.0000	1746		563750	4970
5.65E05	1712		565000	5036
566250.0000	1764		566250	4926
5.675E005	1832		567500	4993
568750.0000	1793		568750	4880
5.7E05	1756		570000	5013
571250.0000	1755		571250	5099
5.725E005	1745		572500	5007
573750.0000	1752		573750	4946
5.75E05	1668		575000	5013
576250.0000	1695		576250	5078
5.775E005	1655		577500	4914
578750.0000	1744		578750	4813
5.8E05	1719		580000	4996
581250.0000	1662		581250	4947
5.825E005	1713		582500	4991
583750.0000	1717		583750	5000
5.85E05	1684		585000	4967
586250.0000	1663		586250	4934
5.875E005	1665		587500	4929
588750.0000	1625		588750	4907
5.9E05	1603		590000	4916
591250.0000	1686		591250	4925
5.925E005	1668		592500	5038
593750.0000	1704		593750	4951
5.95E05	1582		595000	4887
596250.0000	1589		596250	4804
5.975E005	1678		597500	4844
598750.0000	1593		598750	4918
6E05	1606		600000	4894
601250.0000	1614		601250	4858
6.025E005	1622		602500	4883
603750.0000	1606		603750	4861
6.05E05	1622		605000	4716
606250.0000	1591		606250	4823
6.075E005	1634		607500	4842
608750.0000	1570		608750	4839
6.1E05	1564		610000	4779
611250.0000	1627		611250	4808
6.125E005	1572		612500	4823
613750.0000	1525		613750	4786
6.15E05	1603		615000	4813
616250.0000	1613		616250	4739
6.175E005	1537		617500	4760
618750.0000	1505		618750	4763
6.2E05	1511		620000	4783
621250.0000	1568		621250	4758
6.225E005	1564		622500	4620
623750.0000	1540		623750	4860
6.25E05	1579		625000	4712
626250.0000	1484		626250	4698
6.275E005	1561		627500	4715
628750.0000	1534		628750	4742
6.3E05	1513		630000	4772
631250.0000	1489		631250	4692
6.325E005	1432		632500	4643
633750.0000	1507		633750	4531
6.35E05	1584		635000	4707
636250.0000	1491		636250	4721
6.375E005	1512		637500	4639
638750.0000	1464		638750	4603
6.4E05	1526		640000	4714
641250.0000	1561		641250	4682
6.425E005	1497		642500	4633
643750.0000	1476		643750	4642
6.45E05	1503		645000	4575
646250.0000	1471		646250	4682
6.475E005	1472		647500	4678
648750.0000	1451		648750	4567
6.5E05	1488		650000	4615
651250.0000	1460		651250	4671
6.525E005	1487		652500	4590
653750.0000	1555		653750	4618
6.55E05	1380		655000	4637
656250.0000	1423		656250	4635
6.575E005	1545		657500	4624
658750.0000	1446		658750	4704
6.6E05	1504		660000	4593
661250.0000	1328		661250	4447
6.625E005	1403		662500	4579
663750.0000	1451		663750	4500
6.65E05	1387		665000	4533
666250.0000	1338		666250	4594
6.675E005	1341		667500	4522
668750.0000	1348		668750	4482
6.7E05	1334		670000	4542
671250.0000	1383		671250	4568
6.725E005	1396		672500	4496
673750.0000	1423		673750	4640
6.75E05	1393		675000	4490
676250.0000	1289		676250	4575
6.775E005	1398		677500	4518
678750.0000	1381		678750	4558
6.8E05	1393		680000	4565
681250.0000	1307		681250	4539
6.825E005	1369		682500	4495
683750.0000	1368		683750	4592
6.85E05	1325		685000	4427
686250.0000	1334		686250	4454
6.875E005	1416		687500	4481
688750.0000	1295		688750	4473
6.9E05	1356		690000	4485
691250.0000	1245		691250	4478
6.925E005	1315		692500	4429
693750.0000	1326		693750	4367
6.95E05	1329		695000	4436
696250.0000	1296		696250	4549
6.975E005	1313		697500	4386
698750.0000	1279		698750	4441
7E05	1282		700000	4466
701250.0000	1304		701250	4345
7.025E005	1294		702500	4448
703750.0000	1303		703750	4440
7.05E05	1296		705000	4432
706250.0000	1300		706250	4339
7.075E005	1305		707500	4394
708750.0000	1247		708750	4456
7.1E05	1239		710000	4312
711250.0000	1224		711250	4399
7.125E005	1248		712500	4403
713750.0000	1237		713750	4358
7.15E05	1254		715000	4384
716250.0000	1260		716250	4369
7.175E005	1281		717500	4211
718750.0000	1245		718750	4424
7.2E05	1253		720000	4298
721250.0000	1276		721250	4410
7.225E005	1220		722500	4335
723750.0000	1223		723750	4351
7.25E05	1236		725000	4205
726250.0000	1238		726250	4288
7.275E005	1219		727500	4185
728750.0000	1251		728750	4318
7.3E05	1171		730000	4247
731250.0000	1140		731250	4363
7.325E005	1217		732500	4320
733750.0000	1181		733750	4285
7.35E05	1135		735000	4197
736250.0000	1231		736250	4308
7.375E005	1149		737500	4116
738750.0000	1191		738750	4398
7.4E05	1177		740000	4245
741250.0000	1177		741250	4175
7.425E005	1186		742500	4254
743750.0000	1175		743750	4281
7.45E05	1141		745000	4168
746250.0000	1161		746250	4167
7.475E005	1135		747500	4208
748750.0000	1119		748750	4160
7.5E05	1179		750000	4160
751250.0000	1219		751250	4137
7.525E005	1141		752500	4226
753750.0000	1167		753750	4292
7.55E05	1126		755000	4157
756250.0000	1164		756250	4134
7.575E005	1139		757500	4149
758750.0000	1153		758750	4099
7.6E05	1114		760000	4343
761250.0000	1151		761250	4262
7.625E005	1158		762500	4191
763750.0000	1139		763750	4052
7.65E05	1106		765000	4187
766250.0000	1103		766250	4227
7.675E005	1107		767500	4124
768750.0000	1164		768750	4216
7.7E05	1054		770000	4139
771250.0000	1073		771250	4091
7.725E005	1077		772500	4191
773750.0000	1106		773750	4124
7.75E05	1073		775000	4190
776250.0000	1074		776250	4176
7.775E005	1055		777500	4140
778750.0000	1081		778750	4091
7.8E05	1059		780000	4067
781250.0000	1030		781250	4093
7.825E005	1093		782500	4104
783750.0000	1062		783750	4103
7.85E05	1077		785000	4027
786250.0000	1103		786250	4070
7.875E005	1100		787500	4092
788750.0000	982		788750	4164
7.9E05	1110		790000	4063
791250.0000	1042		791250	4153
7.925E005	1057		792500	4055
793750.0000	1071		793750	4051
7.95E05	1083		795000	4139
796250.0000	1041		796250	3963
7.975E005	1013		797500	3959
798750.0000	1017		798750	3987
8E05	1076		800000	3958
801250.0000	1092		801250	3896
8.025E005	976		802500	4005
803750.0000	1089		803750	3913
8.05E05	995		805000	3992
806250.0000	947		806250	4102
8.075E005	1013		807500	4056
808750.0000	995		808750	3946
8.1E05	994		810000	3998
811250.0000	1018		811250	4093
8.125E005	1047		812500	4056
813750.0000	1019		813750	3883
8.15E05	1001		815000	3985
816250.0000	1025		816250	3978
8.175E005	996		817500	4015
818750.0000	995		818750	3904
8.2E05	954		820000	3829
821250.0000	952		821250	3918
8.225E005	974		822500	3965
823750.0000	945		823750	3971
8.25E05	989		825000	3937
826250.0000	954		826250	4051
8.275E005	976		827500	3868
828750.0000	968		828750	3894
8.3E05	986		830000	3891
831250.0000	962		831250	3924
8.325E005	977		832500	3946
833750.0000	995		833750	3789
8.35E05	965		835000	3875
836250.0000	965		836250	3895
8.375E005	927		837500	3945
838750.0000	962		838750	3849
8.4E05	971		840000	3896
841250.0000	960		841250	3877
8.425E005	924		842500	3810
843750.0000	925		843750	3890
8.45E05	983		845000	3787
846250.0000	945		846250	3837
8.475E005	936		847500	3876
848750.0000	917		848750	3911
8.5E05	891		850000	3929
851250.0000	968		851250	3809
8.525E005	959		852500	3860
853750.0000	884		853750	3892
8.55E05	954		855000	3893
856250.0000	951		856250	3862
8.575E005	938		857500	3743
858750.0000	941		858750	3795
8.6E05	935		860000	3753
861250.0000	913		861250	3720
8.625E005	879		862500	3814
863750.0000	935		863750	3785
8.65E05	880		865000	3676
866250.0000	913		866250	3899
8.675E005	871		867500	3687
868750.0000	929		868750	3712
8.7E05	895		870000	3829
871250.0000	928		871250	3795
8.725E005	853		872500	3709
873750.0000	953		873750	3809
8.75E05	887		875000	3689
876250.0000	872		876250	3759
8.775E005	867		877500	3715
878750.0000	878		878750	3736
8.8E05	904		880000	3774
881250.0000	877		881250	3661
8.825E005	875		882500	3742
883750.0000	845		883750	3801
8.85E05	882		885000	3850
886250.0000	841		886250	3764
8.875E005	861		887500	3679
888750.0000	904		888750	3792
8.9E05	848		890000	3721
891250.0000	901		891250	3664
8.925E005	814		892500	3733
893750.0000	880		893750	3688
8.95E05	829		895000	3748
896250.0000	874		896250	3743
8.975E005	863		897500	3614
898750.0000	807		898750	3676
9E05	868		900000	3605
901250.0000	822		901250	3638
9.025E005	871		902500	3603
903750.0000	810		903750	3712
9.05E05	850		905000	3551
906250.0000	809		906250	3666
9.075E005	788		907500	3598
908750.0000	829		908750	3689
9.1E05	800		910000	3705
911250.0000	902		911250	3816
9.125E005	826		912500	3617
913750.0000	808		913750	3609
9.15E05	836		915000	3559
916250.0000	717		916250	3706
9.175E005	820		917500	3585
918750.0000	774		918750	3508
9.2E05	783		920000	3482
921250.0000	788		921250	3606
9.225E005	860		922500	3583
923750.0000	845		923750	3567
9.25E05	764		925000	3662
926250.0000	831		926250	3601
9.275E005	785		927500	3597
928750.0000	772		928750	3553
9.3E05	831		930000	3632
931250.0000	760		931250	3512
9.325E005	765		932500	3504
933750.0000	745		933750	3692
9.35E05	792		935000	3508
936250.0000	795		936250	3670
9.375E005	771		937500	3606
938750.0000	773		938750	3569
9.4E05	792		940000	3560
941250.0000	762		941250	3603
9.425E005	714		942500	3520
943750.0000	763		943750	3444
9.45E05	733		945000	3572
946250.0000	792		946250	3551
9.475E005	805		947500	3597
948750.0000	782		948750	3388
9.5E05	763		950000	3467
951250.0000	724		951250	3511
9.525E005	719		952500	3576
953750.0000	754		953750	3546
9.55E05	771		955000	3379
956250.0000	719		956250	3554
9.575E005	739		957500	3605
958750.0000	755		958750	3491
9.6E05	763		960000	3484
961250.0000	704		961250	3481
9.625E005	739		962500	3521
963750.0000	731		963750	3495
9.65E05	718		965000	3497
966250.0000	764		966250	3477
9.675E005	713		967500	3579
968750.0000	740		968750	3465
9.7E05	728		970000	3486
971250.0000	712		971250	3420
9.725E005	742		972500	3388
973750.0000	717		973750	3397
9.75E05	715		975000	3529
976250.0000	697		976250	3466
9.775E005	722		977500	3346
978750.0000	732		978750	3432
9.8E05	665		980000	3378
981250.0000	720		981250	3418
9.825E005	668		982500	3419
983750.0000	674		983750	3430
9.85E05	714		985000	3572
986250.0000	652		986250	3486
9.875E005	684		987500	3366
988750.0000	694		988750	3477
9.9E05	685		990000	3391
991250.0000	663		991250	3400
9.925E005	692		992500	3341
993750.0000	714		993750	3312
9.95E05	681		995000	3337
996250.0000	640		996250	3357
9.975E005	701		997500	3342
998750.0000	679		998750	3326
1E06	661		1000000	3243
1001250.00000	701		1001250	3317
1.0025E0006	668		1002500	3436
1003750.00000	640		1003750	3422
1.005E006	701		1005000	3341
1006250.00000	708		1006250	3270
1.0075E0006	674		1007500	3337
1008750.00000	752		1008750	3276
1.01E06	663		1010000	3346
1011250.00000	678		1011250	3326
1.0125E0006	687		1012500	3339
1013750.00000	652		1013750	3308
1.015E006	615		1015000	3315
1016250.00000	630		1016250	3250
1.0175E0006	686		1017500	3276
1018750.00000	678		1018750	3379
1.02E06	619		1020000	3338
1021250.00000	642		1021250	3339
1.0225E0006	643		1022500	3221
1023750.00000	670		1023750	3332
1.025E006	636		1025000	3262
1026250.00000	648		1026250	3291
1.0275E0006	637		1027500	3347
1028750.00000	600		1028750	3331
1.03E06	663		1030000	3270
1031250.00000	639		1031250	3255
1.0325E0006	629		1032500	3303
1033750.00000	640		1033750	3270
1.035E006	626		1035000	3375
1036250.00000	647		1036250	3269
1.0375E0006	620		1037500	3273
1038750.00000	611		1038750	3224
1.04E06	622		1040000	3275
1041250.00000	607		1041250	3258
1.0425E0006	627		1042500	3280
1043750.00000	612		1043750	3232
1.045E006	651		1045000	3266
1046250.00000	634		1046250	3306
1.0475E0006	660		1047500	3187
1048750.00000	623		1048750	3277
1.05E06	624		1050000	3240
1051250.00000	628		1051250	3178
1.0525E0006	675		1052500	3172
1053750.00000	605		1053750	3273
1.055E006	613		1055000	3107
1056250.00000	593		1056250	3179
1.0575E0006	623		1057500	3155
1058750.00000	567		1058750	3240
1.06E06	612		1060000	3165
1061250.00000	617		1061250	3190
1.0625E0006	609		1062500	3097
1063750.00000	611		1063750	3236
1.065E006	585		1065000	3169
1066250.00000	621		1066250	3133
1.0675E0006	604		1067500	3120
1068750.00000	573		1068750	3181
1.07E06	559		1070000	3200
1071250.00000	604		1071250	3080
1.0725E0006	573		1072500	3201
1073750.00000	568		1073750	3040
1.075E006	589		1075000	3110
1076250.00000	588		1076250	3208
1.0775E0006	589		1077500	3254
1078750.00000	573		1078750	3073
1.08E06	583		1080000	3127
1081250.00000	567		1081250	3163
1.0825E0006	556		1082500	3066
1083750.00000	562		1083750	3158
1.085E006	568		1085000	3070
1086250.00000	612		1086250	3143
1.0875E0006	521		1087500	3032
1088750.00000	552		1088750	3165
1.09E06	603		1090000	3057
1091250.00000	556		1091250	3066
1.0925E0006	558		1092500	3096
1093750.00000	595		1093750	3150
1.095E006	555		1095000	3053
1096250.00000	551		1096250	3107
1.0975E0006	563		1097500	3104
1098750.00000	512		1098750	3196
1.1E06	591		1100000	3088
1101250.00000	573		1101250	3072
1.1025E0006	566		1102500	3080
1103750.00000	600		1103750	3055
1.105E006	544		1105000	3088
1106250.00000	571		1106250	3024
1.1075E0006	595		1107500	3057
1108750.00000	556		1108750	3165
1.11E06	553		1110000	2982
1111250.00000	564		1111250	3072
1.1125E0006	532		1112500	3098
1113750.00000	512		1113750	3042
1.115E006	537		1115000	3125
1116250.00000	548		1116250	3116
1.1175E0006	577		1117500	3044
1118750.00000	557		1118750	3013
1.12E06	548		1120000	2932
1121250.00000	517		1121250	3025
1.1225E0006	511		1122500	3100
1123750.00000	539		1123750	3105
1.125E006	570		1125000	2995
1126250.00000	545		1126250	2985
1.1275E0006	550		1127500	3025
1128750.00000	532		1128750	3013
1.13E06	554		1130000	3015
1131250.00000	513		1131250	2929
1.1325E0006	510		1132500	2963
1133750.00000	540		1133750	2945
1.135E006	529		1135000	2996
1136250.00000	543		1136250	2915
1.1375E0006	526		1137500	2842
1138750.00000	498		1138750	3005
1.14E06	499		1140000	2964
1141250.00000	537		1141250	2976
1.1425E0006	494		1142500	2955
1143750.00000	508		1143750	2945
1.145E006	519		1145000	2917
1146250.00000	472		1146250	3004
1.1475E0006	486		1147500	2957
1148750.00000	535		1148750	2990
1.15E06	531		1150000	2945
1151250.00000	526		1151250	2959
1.1525E0006	494		1152500	2832
1153750.00000	506		1153750	2945
1.155E006	471		1155000	2920
1156250.00000	520		1156250	2950
1.1575E0006	519		1157500	2976
1158750.00000	480		1158750	2880
1.16E06	473		1160000	2877
1161250.00000	455		1161250	2917
1.1625E0006	479		1162500	2880
1163750.00000	515		1163750	2883
1.165E006	486		1165000	2931
1166250.00000	465		1166250	2918
1.1675E0006	495		1167500	2907
1168750.00000	501		1168750	2853
1.17E06	478		1170000	2908
1171250.00000	445		1171250	2911
1.1725E0006	489		1172500	2886
1173750.00000	443		1173750	2929
1.175E006	489		1175000	2906
1176250.00000	463		1176250	2865
1.1775E0006	468		1177500	3012
1178750.00000	464		1178750	2929
1.18E06	442		1180000	2861
1181250.00000	477		1181250	2928
1.1825E0006	501		1182500	2817
1183750.00000	473		1183750	2805
1.185E006	491		1185000	2886
1186250.00000	484		1186250	2877
1.1875E0006	477		1187500	2910
1188750.00000	444		1188750	2704
1.19E06	454		1190000	2860
1191250.00000	478		1191250	2766
1.1925E0006	450		1192500	2790
1193750.00000	448		1193750	2763
1.195E006	467		1195000	2888
1196250.00000	436		1196250	2778
1.1975E0006	459		1197500	2661
1198750.00000	494		1198750	2829
1.2E06	460		1200000	2818
1201250.00000	472		1201250	2873
1.2025E0006	476		1202500	2735
1203750.00000	460		1203750	2737
1.205E006	475		1205000	2909
1206250.00000	442		1206250	2723
1.2075E0006	463		1207500	2784
1208750.00000	430		1208750	2776
1.21E06	427		1210000	2751
1211250.00000	467		1211250	2680
1.2125E0006	435		1212500	2762
1213750.00000	449		1213750	2828
1.215E006	430		1215000	2872
1216250.00000	450		1216250	2749
1.2175E0006	429		1217500	2772
1218750.00000	486		1218750	2806
1.22E06	472		1220000	2815
1221250.00000	414		1221250	2740
1.2225E0006	456		1222500	2826
1223750.00000	430		1223750	2710
1.225E006	432		1225000	2868
1226250.00000	439		1226250	2811
1.2275E0006	409		1227500	2724
1228750.00000	418		1228750	2709
1.23E06	427		1230000	2748
1231250.00000	434		1231250	2590
1.2325E0006	468		1232500	2743
1233750.00000	448		1233750	2699
1.235E006	412		1235000	2798
1236250.00000	423		1236250	2811
1.2375E0006	443		1237500	2685
1238750.00000	443		1238750	2753
1.24E06	422		1240000	2757
1241250.00000	436		1241250	2701
1.2425E0006	413		1242500	2668
1243750.00000	432		1243750	2662
1.245E006	430		1245000	2812
1246250.00000	459		1246250	2802
1.2475E0006	405		1247500	2661
1248750.00000	419		1248750	2751
1.25E06	412		1250000	2665
1251250.00000	427		1251250	2799
1.2525E0006	394		1252500	2698
1253750.00000	416		1253750	2700
1.255E006	428		1255000	2697
1256250.00000	384		1256250	2626
1.2575E0006	419		1257500	2773
1258750.00000	436		1258750	2610
1.26E06	377		1260000	2674
1261250.00000	418		1261250	2698
1.2625E0006	391		1262500	2584
1263750.00000	428		1263750	2633
1.265E006	382		1265000	2642
1266250.00000	406		1266250	2572
1.2675E0006	384		1267500	2707
1268750.00000	401		1268750	2695
1.27E06	395		1270000	2724
1271250.00000	374		1271250	2619
1.2725E0006	419		1272500	2613
1273750.00000	407		1273750	2659
1.275E006	381		1275000	2672
1276250.00000	390		1276250	2592
1.2775E0006	371		1277500	2607
1278750.00000	387		1278750	2589
1.28E06	417		1280000	2619
1281250.00000	406		1281250	2651
1.2825E0006	418		1282500	2621
1283750.00000	420		1283750	2603
1.285E006	360		1285000	2561
1286250.00000	392		1286250	2597
1.2875E0006	416		1287500	2571
1288750.00000	432		1288750	2634
1.29E06	421		1290000	2632
1291250.00000	375		1291250	2537
1.2925E0006	391		1292500	2620
1293750.00000	402		1293750	2565
1.295E006	396		1295000	2498
1296250.00000	387		1296250	2614
1.2975E0006	339		1297500	2565
1298750.00000	396		1298750	2659
1.3E06	362		1300000	2575
1301250.00000	360		1301250	2608
1.3025E0006	359		1302500	2558
1303750.00000	384		1303750	2538
1.305E006	359		1305000	2595
1306250.00000	349		1306250	2585
1.3075E0006	373		1307500	2519
1308750.00000	377		1308750	2523
1.31E06	361		1310000	2549
1311250.00000	368		1311250	2609
1.3125E0006	366		1312500	2542
1313750.00000	373		1313750	2529
1.315E006	370		1315000	2605
1316250.00000	381		1316250	2559
1.3175E0006	364		1317500	2587
1318750.00000	331		1318750	2530
1.32E06	348		1320000	2492
1321250.00000	361		1321250	2508
1.3225E0006	363		1322500	2568
1323750.00000	382		1323750	2542
1.325E006	351		1325000	2486
1326250.00000	384		1326250	2615
1.3275E0006	397		1327500	2508
1328750.00000	381		1328750	2506
1.33E06	366		1330000	2435
1331250.00000	380		1331250	2573
1.3325E0006	367		1332500	2455
1333750.00000	368		1333750	2624
1.335E006	369		1335000	2509
1336250.00000	336		1336250	2409
1.3375E0006	338		1337500	2471
1338750.00000	340		1338750	2518
1.34E06	338		1340000	2443
1341250.00000	342		1341250	2456
1.3425E0006	361		1342500	2495
1343750.00000	359		1343750	2432
1.345E006	353		1345000	2468
1346250.00000	375		1346250	2490
1.3475E0006	357		1347500	2451
1348750.00000	346		1348750	2441
1.35E06	349		1350000	2452
1351250.00000	372		1351250	2478
1.3525E0006	327		1352500	2432
1353750.00000	334		1353750	2562
1.355E006	325		1355000	2427
1356250.00000	316		1356250	2412
1.3575E0006	371		1357500	2408
1358750.00000	305		1358750	2402
1.36E06	320		1360000	2433
1361250.00000	317		1361250	2435
1.3625E0006	316		1362500	2450
1363750.00000	341		1363750	2448
1.365E006	287		1365000	2450
1366250.00000	304		1366250	2459
1.3675E0006	310		1367500	2488
1368750.00000	327		1368750	2542
1.37E06	376		1370000	2417
1371250.00000	323		1371250	2356
1.3725E0006	348		1372500	2399
1373750.00000	348		1373750	2473
1.375E006	341		1375000	2447
1376250.00000	312		1376250	2369
1.3775E0006	331		1377500	2406
1378750.00000	335		1378750	2391
1.38E06	327		1380000	2399
1381250.00000	342		1381250	2405
1.3825E0006	329		1382500	2373
1383750.00000	401		1383750	2368
1.385E006	333		1385000	2391
1386250.00000	306		1386250	2363
1.3875E0006	339		1387500	2437
1388750.00000	344		1388750	2386
1.39E06	320		1390000	2492
1391250.00000	289		1391250	2397
1.3925E0006	308		1392500	2395
1393750.00000	320		1393750	2359
1.395E006	291		1395000	2347
1396250.00000	292		1396250	2397
1.3975E0006	320		1397500	2342
1398750.00000	322		1398750	2438
1.4E06	335		1400000	2380
1401250.00000	321		1401250	2376
1.4025E0006	343		1402500	2430
1403750.00000	324		1403750	2333
1.405E006	317		1405000	2379
1406250.00000	324		1406250	2390
1.4075E0006	322		1407500	2312
1408750.00000	314		1408750	2390
1.41E06	308		1410000	2411
1411250.00000	318		1411250	2265
1.4125E0006	300		1412500	2265
1413750.00000	310		1413750	2407
1.415E006	323		1415000	2322
1416250.00000	361		1416250	2288
1.4175E0006	315		1417500	2342
1418750.00000	293		1418750	2289
1.42E06	306		1420000	2379
1421250.00000	311		1421250	2314
1.4225E0006	309		1422500	2373
1423750.00000	290		1423750	2249
1.425E006	340		1425000	2291
1426250.00000	301		1426250	2268
1.4275E0006	302		1427500	2392
1428750.00000	282		1428750	2268
1.43E06	298		1430000	2274
1431250.00000	285		1431250	2290
1.4325E0006	273		1432500	2310
1433750.00000	318		1433750	2360
1.435E006	268		1435000	2292
1436250.00000	288		1436250	2408
1.4375E0006	279		1437500	2307
1438750.00000	314		1438750	2383
1.44E06	269		1440000	2341
1441250.00000	297		1441250	2315
1.4425E0006	285		1442500	2315
1443750.00000	309		1443750	2356
1.445E006	308		1445000	2315
1446250.00000	294		1446250	2318
1.4475E0006	311		1447500	2272
1448750.00000	283		1448750	2293
1.45E06	279		1450000	2177
1451250.00000	277		1451250	2248
1.4525E0006	298		1452500	2178
1453750.00000	306		1453750	2280
1.455E006	271		1455000	2348
1456250.00000	303		1456250	2330
1.4575E0006	277		1457500	2235
1458750.00000	292		1458750	2205
1.46E06	296		1460000	2283
1461250.00000	282		1461250	2247
1.4625E0006	284		1462500	2265
1463750.00000	263		1463750	2298
1.465E006	305		1465000	2323
1466250.00000	279		1466250	2263
1.4675E0006	293		1467500	2165
1468750.00000	263		1468750	2249
1.47E06	272		1470000	2212
1471250.00000	272		1471250	2151
1.4725E0006	304		1472500	2202
1473750.00000	266		1473750	2219
1.475E006	294		1475000	2254
1476250.00000	281		1476250	2297
1.4775E0006	267		1477500	2220
1478750.00000	257		1478750	2249
1.48E06	254		1480000	2183
1481250.00000	276		1481250	2233
1.4825E0006	298		1482500	2159
1483750.00000	285		1483750	2147
1.485E006	273		1485000	2280
1486250.00000	282		1486250	2172
1.4875E0006	272		1487500	2203
1488750.00000	282		1488750	2116
1.49E06	256		1490000	2177
1491250.00000	257		1491250	2218
1.4925E0006	253		1492500	2144
1493750.00000	257		1493750	2238
1.495E006	263		1495000	2146
1496250.00000	268		1496250	2178
1.4975E0006	270		1497500	2232
1498750.00000	263		1498750	2189
1.5E06	279		1500000	2106
1501250.00000	293		1501250	2105
1.5025E0006	273		1502500	2159
1503750.00000	240		1503750	2094
1.505E006	282		1505000	2096
1506250.00000	269		1506250	2209
1.5075E0006	252		1507500	2124
1508750.00000	283		1508750	2165
1.51E06	269		1510000	2140
1511250.00000	295		1511250	2202
1.5125E0006	271		1512500	2140
1513750.00000	280		1513750	2151
1.515E006	277		1515000	2148
1516250.00000	247		1516250	2106
1.5175E0006	274		1517500	2060
1518750.00000	239		1518750	2213
1.52E06	261		1520000	2186
1521250.00000	249		1521250	2089
1.5225E0006	238		1522500	2093
1523750.00000	258		1523750	2155
1.525E006	288		1525000	2161
1526250.00000	261		1526250	2170
1.5275E0006	230		1527500	2158
1528750.00000	274		1528750	2164
1.53E06	249		1530000	2158
1531250.00000	250		1531250	2132
1.5325E0006	267		1532500	2142
1533750.00000	235		1533750	2112
1.535E006	232		1535000	2117
1536250.00000	286		1536250	2134
1.5375E0006	227		1537500	2118
1538750.00000	237		1538750	2149
1.54E06	249		1540000	2147
1541250.00000	239		1541250	2076
1.5425E0006	256		1542500	2047
1543750.00000	248		1543750	2092
1.545E006	281		1545000	2137
1546250.00000	261		1546250	2031
1.5475E0006	238		1547500	2080
1548750.00000	254		1548750	2075
1.55E06	258		1550000	2101
1551250.00000	237		1551250	2175
1.5525E0006	280		1552500	2072
1553750.00000	223		1553750	2145
1.555E006	245		1555000	2027
1556250.00000	242		1556250	2065
1.5575E0006	249		1557500	2100
1558750.00000	278		1558750	2115
1.56E06	267		1560000	2052
1561250.00000	234		1561250	2106
1.5625E0006	252		1562500	2053
1563750.00000	209		1563750	2090
1.565E006	246		1565000	2046
1566250.00000	246		1566250	2106
1.5675E0006	237		1567500	2025
1568750.00000	262		1568750	1963
1.57E06	247		1570000	2039
1571250.00000	218		1571250	2020
1.5725E0006	269		1572500	2024
1573750.00000	267		1573750	2002
1.575E006	222		1575000	2052
1576250.00000	234		1576250	2023
1.5775E0006	249		1577500	1981
1578750.00000	237		1578750	2020
1.58E06	222		1580000	1993
1581250.00000	216		1581250	2031
1.5825E0006	247		1582500	2002
1583750.00000	231		1583750	1977
1.585E006	243		1585000	2008
1586250.00000	234		1586250	2009
1.5875E0006	221		1587500	1998
1588750.00000	246		1588750	2014
1.59E06	254		1590000	1937
1591250.00000	250		1591250	2075
1.5925E0006	227		1592500	2063
1593750.00000	239		1593750	1979
1.595E006	233		1595000	1990
1596250.00000	209		1596250	2028
1.5975E0006	247		1597500	1998
1598750.00000	241		1598750	2001
1.6E06	231		1600000	2035
1601250.00000	232		1601250	2036
1.6025E0006	219		1602500	2003
1603750.00000	249		1603750	2040
1.605E006	215		1605000	1979
1606250.00000	212		1606250	1965
1.6075E0006	261		1607500	1953
1608750.00000	232		1608750	2010
1.61E06	237		1610000	1974
1611250.00000	218		1611250	1908
1.6125E0006	226		1612500	1940
1613750.00000	246		1613750	2002
1.615E006	219		1615000	1991
1616250.00000	234		1616250	1934
1.6175E0006	198		1617500	1900
1618750.00000	214		1618750	1912
1.62E06	247		1620000	2076
1621250.00000	200		1621250	1876
1.6225E0006	225		1622500	2025
1623750.00000	209		1623750	1924
1.625E006	216		1625000	2022
1626250.00000	215		1626250	1890
1.6275E0006	234		1627500	1932
1628750.00000	224		1628750	1919
1.63E06	205		1630000	1944
1631250.00000	217		1631250	2015
1.6325E0006	225		1632500	1937
1633750.00000	205		1633750	1978
1.635E006	223		1635000	1929
1636250.00000	223		1636250	1995
1.6375E0006	224		1637500	1929
1638750.00000	234		1638750	1937
1.64E06	223		1640000	1949
1641250.00000	237		1641250	1956
1.6425E0006	218		1642500	1993
1643750.00000	196		1643750	1979
1.645E006	220		1645000	1872
1646250.00000	186		1646250	1968
1.6475E0006	207		1647500	1933
1648750.00000	207		1648750	1975
1.65E06	203		1650000	1914
1651250.00000	193		1651250	1921
1.6525E0006	207		1652500	1994
1653750.00000	228		1653750	1925
1.655E006	187		1655000	1955
1656250.00000	217		1656250	1927
1.6575E0006	201		1657500	1919
1658750.00000	211		1658750	1866
1.66E06	221		1660000	1891
1661250.00000	199		1661250	1860
1.6625E0006	214		1662500	1929
1663750.00000	204		1663750	1880
1.665E006	213		1665000	1889
1666250.00000	189		1666250	1859
1.6675E0006	193		1667500	1857
1668750.00000	203		1668750	1871
1.67E06	190		1670000	1986
1671250.00000	203		1671250	1828
1.6725E0006	208		1672500	1863
1673750.00000	210		1673750	1853
1.675E006	214		1675000	1930
1676250.00000	196		1676250	1885
1.6775E0006	219		1677500	1877
1678750.00000	189		1678750	1891
1.68E06	201		1680000	1796
1681250.00000	217		1681250	1926
1.6825E0006	210		1682500	1889
1683750.00000	214		1683750	1899
1.685E006	192		1685000	1859
1686250.00000	221		1686250	1839
1.6875E0006	188		1687500	1891
1688750.00000	211		1688750	1925
1.69E06	224		1690000	1856
1691250.00000	184		1691250	1879
1.6925E0006	197		1692500	1799
1693750.00000	210		1693750	1789
1.695E006	218		1695000	1788
1696250.00000	190		1696250	1880
1.6975E0006	208		1697500	1818
1698750.00000	216		1698750	1860
1.7E06	187		1700000	1765
1701250.00000	171		1701250	1791
1.7025E0006	192		1702500	1802
1703750.00000	196		1703750	1958
1.705E006	195		1705000	1810
1706250.00000	177		1706250	1896
1.7075E0006	202		1707500	1729
1708750.00000	215		1708750	1769
1.71E06	194		1710000	1816
1711250.00000	184		1711250	1776
1.7125E0006	165		1712500	1798
1713750.00000	203		1713750	1782
1.715E006	196		1715000	1887
1716250.00000	185		1716250	1776
1.7175E0006	208		1717500	1797
1718750.00000	185		1718750	1813
1.72E06	169		1720000	1796
1721250.00000	201		1721250	1834
1.7225E0006	205		1722500	1766
1723750.00000	200		1723750	1884
1.725E006	184		1725000	1783
1726250.00000	183		1726250	1768
1.7275E0006	191		1727500	1814
1728750.00000	204		1728750	1767
1.73E06	182		1730000	1826
1731250.00000	203		1731250	1734
1.7325E0006	232		1732500	1783
1733750.00000	187		1733750	1685
1.735E006	180		1735000	1844
1736250.00000	205		1736250	1780
1.7375E0006	192		1737500	1783
1738750.00000	191		1738750	1842
1.74E06	198		1740000	1838
1741250.00000	193		1741250	1787
1.7425E0006	165		1742500	1788
1743750.00000	163		1743750	1835
1.745E006	184		1745000	1798
1746250.00000	184		1746250	1693
1.7475E0006	168		1747500	1741
1748750.00000	183		1748750	1848
1.75E06	188		1750000	1832
1751250.00000	178		1751250	1764
1.7525E0006	172		1752500	1735
1753750.00000	181		1753750	1800
1.755E006	186		1755000	1702
1756250.00000	168		1756250	1784
1.7575E0006	173		1757500	1764
1758750.00000	170		1758750	1765
1.76E06	202		1760000	1779
1761250.00000	175		1761250	1852
1.7625E0006	168		1762500	1803
1763750.00000	183		1763750	1767
1.765E006	159		1765000	1738
1766250.00000	178		1766250	1696
1.7675E0006	174		1767500	1766
1768750.00000	160		1768750	1818
1.77E06	162		1770000	1721
1771250.00000	166		1771250	1752
1.7725E0006	163		1772500	1742
1773750.00000	168		1773750	1723
1.775E006	155		1775000	1711
1776250.00000	173		1776250	1738
1.7775E0006	170		1777500	1658
1778750.00000	186		1778750	1730
1.78E06	179		1780000	1687
1781250.00000	162		1781250	1702
1.7825E0006	177		1782500	1819
1783750.00000	173		1783750	1746
1.785E006	158		1785000	1734
1786250.00000	165		1786250	1704
1.7875E0006	189		1787500	1703
1788750.00000	185		1788750	1699
1.79E06	164		1790000	1673
1791250.00000	174		1791250	1686
1.7925E0006	171		1792500	1724
1793750.00000	179		1793750	1635
1.795E006	171		1795000	1676
1796250.00000	163		1796250	1719
1.7975E0006	167		1797500	1707
1798750.00000	185		1798750	1722
1.8E06	198		1800000	1703
1801250.00000	160		1801250	1759
1.8025E0006	177		1802500	1643
1803750.00000	179		1803750	1720
1.805E006	157		1805000	1722
1806250.00000	162		1806250	1710
1.8075E0006	176		1807500	1680
1808750.00000	179		1808750	1749
1.81E06	181		1810000	1700
1811250.00000	157		1811250	1630
1.8125E0006	170		1812500	1686
1813750.00000	168		1813750	1691
1.815E006	157		1815000	1698
1816250.00000	152		1816250	1721
1.8175E0006	169		1817500	1679
1818750.00000	160		1818750	1643
1.82E06	181		1820000	1688
1821250.00000	152		1821250	1722
1.8225E0006	149		1822500	1617
1823750.00000	174		1823750	1692
1.825E006	178		1825000	1627
1826250.00000	172		1826250	1648
1.8275E0006	165		1827500	1741
1828750.00000	160		1828750	1690
1.83E06	134		1830000	1579
1831250.00000	178		1831250	1734
1.8325E0006	154		1832500	1695
1833750.00000	172		1833750	1659
1.835E006	150		1835000	1674
1836250.00000	163		1836250	1609
1.8375E0006	176		1837500	1656
1838750.00000	150		1838750	1661
1.84E06	154		1840000	1653
1841250.00000	195		1841250	1655
1.8425E0006	170		1842500	1687
1843750.00000	180		1843750	1655
1.845E006	161		1845000	1672
1846250.00000	168		1846250	1654
1.8475E0006	155		1847500	1588
1848750.00000	166		1848750	1559
1.85E06	165		1850000	1620
1851250.00000	164		1851250	1659
1.8525E0006	152		1852500	1559
1853750.00000	156		1853750	1630
1.855E006	156		1855000	1644
1856250.00000	151		1856250	1613
1.8575E0006	153		1857500	1535
1858750.00000	177		1858750	1634
1.86E06	160		1860000	1581
1861250.00000	157		1861250	1610
1.8625E0006	152		1862500	1605
1863750.00000	151		1863750	1584
1.865E006	159		1865000	1618
1866250.00000	142		1866250	1647
1.8675E0006	172		1867500	1504
1868750.00000	165		1868750	1629
1.87E06	131		1870000	1597
1871250.00000	127		1871250	1608
1.8725E0006	151		1872500	1590
1873750.00000	143		1873750	1650
1.875E006	165		1875000	1563
1876250.00000	137		1876250	1662
1.8775E0006	138		1877500	1600
1878750.00000	167		1878750	1585
1.88E06	153		1880000	1630
1881250.00000	160		1881250	1638
1.8825E0006	150		1882500	1555
1883750.00000	157		1883750	1589
1.885E006	153		1885000	1631
1886250.00000	138		1886250	1503
1.8875E0006	162		1887500	1647
1888750.00000	165		1888750	1524
1.89E06	147		1890000	1538
1891250.00000	149		1891250	1604
1.8925E0006	152		1892500	1622
1893750.00000	145		1893750	1629
1.895E006	150		1895000	1553
1896250.00000	162		1896250	1581
1.8975E0006	165		1897500	1515
1898750.00000	154		1898750	1618
1.9E06	166		1900000	1540
1901250.00000	135		1901250	1571
1.9025E0006	159		1902500	1581
1903750.00000	125		1903750	1551
1.905E006	154		1905000	1590
1906250.00000	148		1906250	1503
1.9075E0006	149		1907500	1512
1908750.00000	141		1908750	1513
1.91E06	160		1910000	1538
1911250.00000	157		1911250	1531
1.9125E0006	151		1912500	1514
1913750.00000	165		1913750	1497
1.915E006	154		1915000	1529
1916250.00000	160		1916250	1556
1.9175E0006	152		1917500	1538
1918750.00000	115		1918750	1553
1.92E06	143		1920000	1538
1921250.00000	148		1921250	1529
1.9225E0006	163		1922500	1551
1923750.00000	133		1923750	1484
1.925E006	142		1925000	1557
1926250.00000	122		1926250	1550
1.9275E0006	149		1927500	1576
1928750.00000	129		1928750	1535
1.93E06	149		1930000	1533
1931250.00000	154		1931250	1541
1.9325E0006	163		1932500	1499
1933750.00000	152		1933750	1496
1.935E006	144		1935000	1525
1936250.00000	155		1936250	1511
1.9375E0006	142		1937500	1484
1938750.00000	144		1938750	1511
1.94E06	115		1940000	1486
1941250.00000	142		1941250	1511
1.9425E0006	160		1942500	1563
1943750.00000	145		1943750	1496
1.945E006	129		1945000	1503
1946250.00000	133		1946250	1543
1.9475E0006	136		1947500	1506
1948750.00000	130		1948750	1508
1.95E06	164		1950000	1491
1951250.00000	162		1951250	1574
1.9525E0006	127		1952500	1562
1953750.00000	144		1953750	1535
1.955E006	140		1955000	1511
1956250.00000	153		1956250	1544
1.9575E0006	141		1957500	1468
1958750.00000	132		1958750	1494
1.96E06	136		1960000	1478
1961250.00000	144		1961250	1431
1.9625E0006	131		1962500	1521
1963750.00000	134		1963750	1461
1.965E006	149		1965000	1453
1966250.00000	118		1966250	1541
1.9675E0006	128		1967500	1458
1968750.00000	137		1968750	1448
1.97E06	144		1970000	1486
1971250.00000	122		1971250	1496
1.9725E0006	127		1972500	1554
1973750.00000	146		1973750	1529
1.975E006	148		1975000	1420
1976250.00000	121		1976250	1432
1.9775E0006	131		1977500	1510
1978750.00000	120		1978750	1452
1.98E06	141		1980000	1471
1981250.00000	152		1981250	1570
1.9825E0006	135		1982500	1504
1983750.00000	149		1983750	1414
1.985E006	120		1985000	1469
1986250.00000	142		1986250	1508
1.9875E0006	149		1987500	1459
1988750.00000	135		1988750	1428
1.99E06	126		1990000	1459
1991250.00000	135		1991250	1432
1.9925E0006	135		1992500	1461
1993750.00000	141		1993750	1494
1.995E006	144		1995000	1472
1996250.00000	126		1996250	1364
1.9975E0006	113		1997500	1427
1998750.00000	128		1998750	1513
2E06	135		2000000	1451
2001250.00000	126		2001250	1375
2.0025E0006	143		2002500	1461
2003750.00000	140		2003750	1421
2.005E006	126		2005000	1444
2006250.00000	150		2006250	1493
2.0075E0006	140		2007500	1466
2008750.00000	116		2008750	1453
2.01E06	119		2010000	1386
2011250.00000	147		2011250	1382
2.0125E0006	135		2012500	1410
2013750.00000	125		2013750	1466
2.015E006	155		2015000	1420
2016250.00000	139		2016250	1411
2.0175E0006	111		2017500	1499
2018750.00000	135		2018750	1419
2.02E06	130		2020000	1436
2021250.00000	144		2021250	1414
2.0225E0006	126		2022500	1369
2023750.00000	141		2023750	1502
2.025E006	120		2025000	1439
2026250.00000	123		2026250	1480
2.0275E0006	126		2027500	1381
2028750.00000	110		2028750	1351
2.03E06	125		2030000	1387
2031250.00000	137		2031250	1440
2.0325E0006	126		2032500	1320
2033750.00000	118		2033750	1364
2.035E006	105		2035000	1382
2036250.00000	124		2036250	1382
2.0375E0006	138		2037500	1419
2038750.00000	125		2038750	1458
2.04E06	150		2040000	1408
2041250.00000	125		2041250	1322
2.0425E0006	128		2042500	1357
2043750.00000	136		2043750	1468
2.045E006	136		2045000	1408
2046250.00000	136		2046250	1378
2.0475E0006	130		2047500	1328
2048750.00000	134		2048750	1432
2.05E06	118		2050000	1362
2051250.00000	111		2051250	1370
2.0525E0006	113		2052500	1427
2053750.00000	120		2053750	1382
2.055E006	112		2055000	1373
2056250.00000	144		2056250	1322
2.0575E0006	132		2057500	1390
2058750.00000	122		2058750	1380
2.06E06	134		2060000	1333
2061250.00000	134		2061250	1355
2.0625E0006	125		2062500	1399
2063750.00000	124		2063750	1360
2.065E006	118		2065000	1302
2066250.00000	145		2066250	1395
2.0675E0006	128		2067500	1351
2068750.00000	131		2068750	1392
2.07E06	124		2070000	1391
2071250.00000	118		2071250	1340
2.0725E0006	131		2072500	1400
2073750.00000	110		2073750	1293
2.075E006	114		2075000	1409
2076250.00000	136		2076250	1365
2.0775E0006	102		2077500	1410
2078750.00000	128		2078750	1423
2.08E06	132		2080000	1378
2081250.00000	114		2081250	1321
2.0825E0006	138		2082500	1261
2083750.00000	105		2083750	1313
2.085E006	125		2085000	1390
2086250.00000	107		2086250	1285
2.0875E0006	126		2087500	1339
2088750.00000	130		2088750	1334
2.09E06	124		2090000	1306
2091250.00000	131		2091250	1403
2.0925E0006	122		2092500	1386
2093750.00000	92		2093750	1288
2.095E006	126		2095000	1307
2096250.00000	136		2096250	1345
2.0975E0006	119		2097500	1342
2098750.00000	125		2098750	1263
2.1E06	110		2100000	1352
2101250.00000	107		2101250	1350
2.1025E0006	93		2102500	1368
2103750.00000	123		2103750	1341
2.105E006	117		2105000	1305
2106250.00000	129		2106250	1351
2.1075E0006	112		2107500	1312
2108750.00000	117		2108750	1389
2.11E06	144		2110000	1356
2111250.00000	128		2111250	1380
2.1125E0006	102		2112500	1350
2113750.00000	114		2113750	1319
2.115E006	113		2115000	1309
2116250.00000	105		2116250	1314
2.1175E0006	122		2117500	1282
2118750.00000	117		2118750	1377
2.12E06	118		2120000	1355
2121250.00000	121		2121250	1442
2.1225E0006	125		2122500	1294
2123750.00000	102		2123750	1321
2.125E006	122		2125000	1240
2126250.00000	126		2126250	1317
2.1275E0006	117		2127500	1370
2128750.00000	123		2128750	1279
2.13E06	95		2130000	1336
2131250.00000	104		2131250	1328
2.1325E0006	119		2132500	1307
2133750.00000	134		2133750	1317
2.135E006	86		2135000	1241
2136250.00000	130		2136250	1343
2.1375E0006	98		2137500	1343
2138750.00000	106		2138750	1312
2.14E06	121		2140000	1278
2141250.00000	109		2141250	1281
2.1425E0006	110		2142500	1299
2143750.00000	123		2143750	1278
2.145E006	124		2145000	1277
2146250.00000	126		2146250	1313
2.1475E0006	104		2147500	1272
2148750.00000	96		2148750	1298
2.15E06	108		2150000	1275
2151250.00000	123		2151250	1266
2.1525E0006	118		2152500	1302
2153750.00000	108		2153750	1330
2.155E006	105		2155000	1287
2156250.00000	87		2156250	1311
2.1575E0006	158		2157500	1292
2158750.00000	135		2158750	1281
2.16E06	110		2160000	1181
2161250.00000	115		2161250	1208
2.1625E0006	116		2162500	1267
2163750.00000	124		2163750	1283
2.165E006	115		2165000	1283
2166250.00000	105		2166250	1272
2.1675E0006	112		2167500	1233
2168750.00000	112		2168750	1264
2.17E06	118		2170000	1281
2171250.00000	108		2171250	1265
2.1725E0006	113		2172500	1313
2173750.00000	111		2173750	1260
2.175E006	97		2175000	1280
2176250.00000	105		2176250	1301
2.1775E0006	107		2177500	1210
2178750.00000	118		2178750	1247
2.18E06	104		2180000	1232
2181250.00000	125		2181250	1262
2.1825E0006	121		2182500	1228
2183750.00000	106		2183750	1246
2.185E006	105		2185000	1266
2186250.00000	98		2186250	1285
2.1875E0006	105		2187500	1300
2188750.00000	115		2188750	1306
2.19E06	103		2190000	1336
2191250.00000	120		2191250	1236
2.1925E0006	133		2192500	1257
2193750.00000	98		2193750	1270
2.195E006	110		2195000	1190
2196250.00000	123		2196250	1176
2.1975E0006	108		2197500	1265
2198750.00000	101		2198750	1268
2.2E06	101		2200000	1260
2201250.00000	112		2201250	1237
2.2025E0006	116		2202500	1220
2203750.00000	111		2203750	1204
2.205E006	93		2205000	1194
2206250.00000	111		2206250	1198
2.2075E0006	102		2207500	1270
2208750.00000	124		2208750	1212
2.21E06	113		2210000	1178
2211250.00000	117		2211250	1209
2.2125E0006	103		2212500	1279
2213750.00000	93		2213750	1232
2.215E006	95		2215000	1201
2216250.00000	113		2216250	1216
2.2175E0006	123		2217500	1199
2218750.00000	111		2218750	1226
2.22E06	112		2220000	1189
2221250.00000	111		2221250	1242
2.2225E0006	92		2222500	1187
2223750.00000	111		2223750	1268
2.225E006	118		2225000	1190
2226250.00000	98		2226250	1158
2.2275E0006	99		2227500	1270
2228750.00000	113		2228750	1199
2.23E06	119		2230000	1179
2231250.00000	97		2231250	1169
2.2325E0006	95		2232500	1207
2233750.00000	97		2233750	1165
2.235E006	98		2235000	1227
2236250.00000	102		2236250	1146
2.2375E0006	112		2237500	1197
2238750.00000	113		2238750	1133
2.24E06	85		2240000	1121
2241250.00000	117		2241250	1233
2.2425E0006	91		2242500	1248
2243750.00000	100		2243750	1209
2.245E006	101		2245000	1172
2246250.00000	85		2246250	1177
2.2475E0006	94		2247500	1155
2248750.00000	114		2248750	1133
2.25E06	100		2250000	1189
2251250.00000	103		2251250	1180
2.2525E0006	107		2252500	1164
2253750.00000	111		2253750	1121
2.255E006	92		2255000	1176
2256250.00000	105		2256250	1209
2.2575E0006	103		2257500	1174
2258750.00000	107		2258750	1195
2.26E06	91		2260000	1175
2261250.00000	111		2261250	1178
2.2625E0006	104		2262500	1156
2263750.00000	94		2263750	1169
2.265E006	85		2265000	1178
2266250.00000	93		2266250	1161
2.2675E0006	102		2267500	1123
2268750.00000	99		2268750	1117
2.27E06	89		2270000	1194
2271250.00000	109		2271250	1181
2.2725E0006	90		2272500	1152
2273750.00000	88		2273750	1237
2.275E006	108		2275000	1140
2276250.00000	106		2276250	1187
2.2775E0006	97		2277500	1149
2278750.00000	86		2278750	1171
2.28E06	125		2280000	1152
2281250.00000	88		2281250	1130
2.2825E0006	94		2282500	1135
2283750.00000	108		2283750	1116
2.285E006	99		2285000	1193
2286250.00000	101		2286250	1163
2.2875E0006	93		2287500	1203
2288750.00000	98		2288750	1133
2.29E06	86		2290000	1142
2291250.00000	97		2291250	1146
2.2925E0006	93		2292500	1136
2293750.00000	105		2293750	1192
2.295E006	104		2295000	1136
2296250.00000	105		2296250	1176
2.2975E0006	97		2297500	1212
2298750.00000	89		2298750	1167
2.3E06	112		2300000	1145
2301250.00000	92		2301250	1189
2.3025E0006	89		2302500	1132
2303750.00000	114		2303750	1155
2.305E006	88		2305000	1206
2306250.00000	86		2306250	1178
2.3075E0006	107		2307500	1082
2308750.00000	96		2308750	1061
2.31E06	102		2310000	1098
2311250.00000	108		2311250	1165
2.3125E0006	102		2312500	1164
2313750.00000	80		2313750	1124
2.315E006	106		2315000	1153
2316250.00000	95		2316250	1107
2.3175E0006	90		2317500	1089
2318750.00000	101		2318750	1161
2.32E06	98		2320000	1145
2321250.00000	102		2321250	1070
2.3225E0006	109		2322500	1115
2323750.00000	92		2323750	1119
2.325E006	88		2325000	1090
2326250.00000	83		2326250	1128
2.3275E0006	92		2327500	1111
2328750.00000	105		2328750	1140
2.33E06	95		2330000	1176
2331250.00000	92		2331250	1179
2.3325E0006	91		2332500	1095
2333750.00000	86		2333750	1069
2.335E006	112		2335000	1119
2336250.00000	104		2336250	1129
2.3375E0006	111		2337500	1153
2338750.00000	100		2338750	1123
2.34E06	83		2340000	1068
2341250.00000	93		2341250	1105
2.3425E0006	88		2342500	1071
2343750.00000	98		2343750	1142
2.345E006	91		2345000	1101
2346250.00000	89		2346250	1135
2.3475E0006	98		2347500	1092
2348750.00000	103		2348750	1178
2.35E06	90		2350000	1058
2351250.00000	80		2351250	1128
2.3525E0006	91		2352500	1114
2353750.00000	79		2353750	1023
2.355E006	102		2355000	1092
2356250.00000	82		2356250	1099
2.3575E0006	107		2357500	1114
2358750.00000	116		2358750	1110
2.36E06	95		2360000	1044
2361250.00000	95		2361250	1094
2.3625E0006	84		2362500	1086
2363750.00000	116		2363750	1095
2.365E006	78		2365000	1118
2366250.00000	79		2366250	1063
2.3675E0006	78		2367500	1121
2368750.00000	89		2368750	1055
2.37E06	88		2370000	1106
2371250.00000	95		2371250	1070
2.3725E0006	79		2372500	1052
2373750.00000	95		2373750	1090
2.375E006	108		2375000	1105
2376250.00000	101		2376250	1041
2.3775E0006	91		2377500	1110
2378750.00000	92		2378750	1081
2.38E06	73		2380000	1061
2381250.00000	82		2381250	1092
2.3825E0006	97		2382500	1019
2383750.00000	103		2383750	1108
2.385E006	97		2385000	1083
2386250.00000	97		2386250	1124
2.3875E0006	115		2387500	1042
2388750.00000	87		2388750	1051
2.39E06	102		2390000	1084
2391250.00000	91		2391250	1116
2.3925E0006	77		2392500	1078
2393750.00000	92		2393750	1051
2.395E006	79		2395000	1039
2396250.00000	96		2396250	1082
2.3975E0006	85		2397500	1052
2398750.00000	88		2398750	1016
2.4E06	95		2400000	1103
2401250.00000	97		2401250	1061
2.4025E0006	96		2402500	1042
2403750.00000	88		2403750	1051
2.405E006	75		2405000	1076
2406250.00000	91		2406250	1077
2.4075E0006	96		2407500	1030
2408750.00000	78		2408750	1036
2.41E06	82		2410000	1013
2411250.00000	83		2411250	1083
2.4125E0006	82		2412500	1064
2413750.00000	84		2413750	1001
2.415E006	85		2415000	1082
2416250.00000	82		2416250	1074
2.4175E0006	83		2417500	1046
2418750.00000	91		2418750	1039
2.42E06	98		2420000	1021
2421250.00000	96		2421250	1030
2.4225E0006	83		2422500	1100
2423750.00000	82		2423750	973
2.425E006	78		2425000	964
2426250.00000	79		2426250	984
2.4275E0006	86		2427500	1053
2428750.00000	79		2428750	1016
2.43E06	87		2430000	1034
2431250.00000	86		2431250	1008
2.4325E0006	87		2432500	1076
2433750.00000	76		2433750	1033
2.435E006	90		2435000	1080
2436250.00000	86		2436250	1004
2.4375E0006	74		2437500	1000
2438750.00000	94		2438750	1016
2.44E06	92		2440000	1084
2441250.00000	71		2441250	1040
2.4425E0006	87		2442500	1020
2443750.00000	79		2443750	1024
2.445E006	83		2445000	1013
2446250.00000	84		2446250	1058
2.4475E0006	82		2447500	1033
2448750.00000	83		2448750	1057
2.45E06	85		2450000	1032
2451250.00000	74		2451250	1011
2.4525E0006	66		2452500	988
2453750.00000	80		2453750	1079
2.455E006	97		2455000	982
2456250.00000	61		2456250	1013
2.4575E0006	83		2457500	1003
2458750.00000	74		2458750	998
2.46E06	93		2460000	1038
2461250.00000	85		2461250	1046
2.4625E0006	96		2462500	1078
2463750.00000	97		2463750	1068
2.465E006	98		2465000	985
2466250.00000	81		2466250	1057
2.4675E0006	65		2467500	1010
2468750.00000	67		2468750	1006
2.47E06	91		2470000	1024
2471250.00000	91		2471250	978
2.4725E0006	80		2472500	1020
2473750.00000	86		2473750	1015
2.475E006	87		2475000	977
2476250.00000	84		2476250	1046
2.4775E0006	90		2477500	975
2478750.00000	66		2478750	1004
2.48E06	79		2480000	946
2481250.00000	76		2481250	1052
2.4825E0006	82		2482500	1037
2483750.00000	87		2483750	966
2.485E006	82		2485000	998
2486250.00000	73		2486250	1065
2.4875E0006	90		2487500	968
2488750.00000	85		2488750	1022
2.49E06	77		2490000	995
2491250.00000	90		2491250	1003
2.4925E0006	93		2492500	1013
2493750.00000	77		2493750	1033
2.495E006	92		2495000	1030
2496250.00000	67		2496250	910
[truncated: 6,002 more rows]

## Sheet: Figure 3c
	50%Gd,20%Yb,1%Tm,29%Y@100%Y			79%Y,20%Yb,1%Tm@100%Y
X1 axis	Y1 axis		X2 axis	Y2 axis
0	2		0	5
10000	3		10000	5
20000	5		20000	2
30000	7		30000	5
40000	8		40000	4
50000	11		50000	3
60000	6		60000	2
70000	7		70000	1
80000	4		80000	4
90000	4		90000	3
100000	7		100000	3
110000	7		110000	3
120000	5		120000	2
130000	7		130000	2
140000	8		140000	4
150000	6		150000	5
160000	15		160000	4
170000	9		170000	7
180000	7		180000	1
190000	14		190000	6
200000	15		200000	7
210000	13		210000	2
220000	17		220000	9
230000	22		230000	8
240000	21		240000	5
250000	24		250000	11
260000	39		260000	12
270000	41		270000	14
280000	45		280000	15
290000	43		290000	22
300000	80		300000	29
310000	96		310000	51
320000	112		320000	46
330000	140		330000	54
340000	169		340000	72
350000	217		350000	92
360000	236		360000	114
370000	285		370000	127
380000	335		380000	148
390000	412		390000	172
400000	454		400000	211
410000	542		410000	269
420000	593		420000	296
430000	700		430000	346
440000	750		440000	420
450000	812		450000	499
460000	946		460000	510
470000	1160		470000	621
480000	1190		480000	691
490000	1400		490000	852
500000	1490		500000	883
510000	1570		510000	960
520000	1720		520000	1140
530000	1820		530000	1230
540000	1930		540000	1270
550000	1880		550000	1290
560000	1930		560000	1390
570000	1880		570000	1510
580000	2000		580000	1500
590000	1940		590000	1550
600000	2000		600000	1620
610000	1870		610000	1670
620000	1910		620000	1700
630000	1930		630000	1730
640000	1980		640000	1750
650000	1950		650000	1810
660000	1860		660000	1820
670000	1900		670000	1850
680000	1900		680000	1950
690000	1850		690000	1930
700000	1780		700000	1890
710000	1760		710000	1910
720000	1760		720000	1900
730000	1730		730000	1910
740000	1640		740000	1980
750000	1620		750000	1970
760000	1610		760000	1920
770000	1630		770000	1940
780000	1540		780000	2000
790000	1530		790000	1990
800000	1490		800000	1920
810000	1460		810000	1980
820000	1420		820000	1860
830000	1330		830000	1920
840000	1330		840000	1910
850000	1330		850000	1850
860000	1350		860000	1780
870000	1210		870000	1920
880000	1270		880000	1890
890000	1140		890000	1800
900000	1150		900000	1810
910000	1140		910000	1690
920000	1080		920000	1720
930000	1060		930000	1750
940000	1030		940000	1650
950000	1040		950000	1710
960000	979		960000	1650
970000	955		970000	1590
980000	911		980000	1530
990000	888		990000	1570
1000000	880		1000000	1530
1010000	843		1010000	1480
1020000	777		1020000	1440
1030000	862		1030000	1410
1040000	770		1040000	1450
1050000	781		1050000	1440
1060000	680		1060000	1390
1070000	679		1070000	1310
1080000	685		1080000	1260
1090000	650		1090000	1290
1100000	659		1100000	1170
1110000	707		1110000	1260
1120000	672		1120000	1200
1130000	632		1130000	1120
1140000	577		1140000	1120
1150000	575		1150000	1120
1160000	582		1160000	1140
1170000	555		1170000	1120
1180000	506		1180000	1050
1190000	501		1190000	991
1200000	503		1200000	985
1210000	505		1210000	963
1220000	458		1220000	959
1230000	467		1230000	964
1240000	438		1240000	893
1250000	474		1250000	911
1260000	436		1260000	826
1270000	386		1270000	820
1280000	421		1280000	812
1290000	406		1290000	787
1300000	369		1300000	810
1310000	393		1310000	826
1320000	377		1320000	755
1330000	353		1330000	722
1340000	338		1340000	737
1350000	326		1350000	733
1360000	335		1360000	639
1370000	347		1370000	680
1380000	311		1380000	658
1390000	356		1390000	617
1400000	317		1400000	607
1410000	291		1410000	582
1420000	311		1420000	594
1430000	304		1430000	551
1440000	286		1440000	551
1450000	292		1450000	539
1460000	268		1460000	498
1470000	266		1470000	463
1480000	282		1480000	501
1490000	261		1490000	485
1500000	253		1500000	470
1510000	244		1510000	453
1520000	222		1520000	446
1530000	221		1530000	388
1540000	264		1540000	420
1550000	238		1550000	423
1560000	223		1560000	398
1570000	242		1570000	388
1580000	246		1580000	375
1590000	206		1590000	350
1600000	190		1600000	404
1610000	195		1610000	340
1620000	182		1620000	306
1630000	193		1630000	403
1640000	224		1640000	356
1650000	217		1650000	321
1660000	181		1660000	370
1670000	207		1670000	301
1680000	172		1680000	271
1690000	186		1690000	284
1700000	192		1700000	274
1710000	184		1710000	269
1720000	150		1720000	318
1730000	157		1730000	266
1740000	170		1740000	261
1750000	169		1750000	244
1760000	151		1760000	238
1770000	159		1770000	227
1780000	162		1780000	220
1790000	152		1790000	215
1800000	138		1800000	228
1810000	159		1810000	208
1820000	141		1820000	209
1830000	151		1830000	205
1840000	150		1840000	218
1850000	143		1850000	190
1860000	111		1860000	180
1870000	133		1870000	205
1880000	134		1880000	181
1890000	134		1890000	189
1900000	133		1900000	172
1910000	125		1910000	184
1920000	136		1920000	142
1930000	122		1930000	176
1940000	106		1940000	164
1950000	105		1950000	159
1960000	130		1960000	146
1970000	127		1970000	149
1980000	116		1980000	157
1990000	110		1990000	138
2000000	111		2000000	145
2010000	101		2010000	117
2020000	93		2020000	123
2030000	86		2030000	130
2040000	103		2040000	122
2050000	84		2050000	143
2060000	102		2060000	119
2070000	117		2070000	135
2080000	91		2080000	116
2090000	91		2090000	131
2100000	97		2100000	101
2110000	124		2110000	115
2120000	88		2120000	119
2130000	84		2130000	93
2140000	81		2140000	102
2150000	104		2150000	104
2160000	95		2160000	116
2170000	85		2170000	84
2180000	77		2180000	106
2190000	104		2190000	96
2200000	87		2200000	95
2210000	74		2210000	94
2220000	90		2220000	75
2230000	95		2230000	92
2240000	93		2240000	102
2250000	83		2250000	90
2260000	84		2260000	100
2270000	70		2270000	58
2280000	78		2280000	67
2290000	74		2290000	82
2300000	100		2300000	71
2310000	85		2310000	79
2320000	75		2320000	71
2330000	85		2330000	71
2340000	72		2340000	62
2350000	72		2350000	76
2360000	63		2360000	75
2370000	92		2370000	69
2380000	66		2380000	68
2390000	67		2390000	64
2400000	83		2400000	55
2410000	83		2410000	61
2420000	80		2420000	62
2430000	63		2430000	59
2440000	66		2440000	59
2450000	64		2450000	61
2460000	70		2460000	56
2470000	51		2470000	76
2480000	71		2480000	64
2490000	66		2490000	44
2500000	58		2500000	53
2510000	55		2510000	52
2520000	67		2520000	47
2530000	58		2530000	56
2540000	55		2540000	49
2550000	51		2550000	51
2560000	63		2560000	56
2570000	57		2570000	52
2580000	51		2580000	44
2590000	52		2590000	42
2600000	43		2600000	49
2610000	52		2610000	42
2620000	45		2620000	57
2630000	59		2630000	42
2640000	36		2640000	49
2650000	72		2650000	43
2660000	53		2660000	38
2670000	65		2670000	47
2680000	54		2680000	45
2690000	57		2690000	45
2700000	57		2700000	31
2710000	40		2710000	42
2720000	37		2720000	39
2730000	46		2730000	30
2740000	42		2740000	33
2750000	43		2750000	33
2760000	51		2760000	33
2770000	46		2770000	37
2780000	37		2780000	36
2790000	41		2790000	29
2800000	47		2800000	41
2810000	40		2810000	44
2820000	62		2820000	35
2830000	43		2830000	33
2840000	36		2840000	27
2850000	31		2850000	29
2860000	28		2860000	30
2870000	38		2870000	24
2880000	35		2880000	32
2890000	49		2890000	33
2900000	31		2900000	35
2910000	55		2910000	30
2920000	38		2920000	33
2930000	46		2930000	28
2940000	37		2940000	27
2950000	33		2950000	26
2960000	37		2960000	29
2970000	36		2970000	25
2980000	37		2980000	20
2990000	45		2990000	26
3000000	33		3000000	23
3010000	28		3010000	27
3020000	43		3020000	27
3030000	47		3030000	27
3040000	44		3040000	21
3050000	34		3050000	23
3060000	47		3060000	36
3070000	40		3070000	28
3080000	34		3080000	21
3090000	29		3090000	20
3100000	40		3100000	27
3110000	26		3110000	18
3120000	29		3120000	31
3130000	31		3130000	19
3140000	43		3140000	26
3150000	31		3150000	20
3160000	31		3160000	16
3170000	36		3170000	10
3180000	38		3180000	29
3190000	46		3190000	24
3200000	37		3200000	14
3210000	36		3210000	18
3220000	22		3220000	20
3230000	25		3230000	25
3240000	28		3240000	16
3250000	20		3250000	23
3260000	17		3260000	17
3270000	23		3270000	25
3280000	19		3280000	24
3290000	26		3290000	11
3300000	28		3300000	20
3310000	30		3310000	16
3320000	27		3320000	15
3330000	25		3330000	12
3340000	25		3340000	18
3350000	30		3350000	17
3360000	24		3360000	19
3370000	25		3370000	25
3380000	25		3380000	15
3390000	27		3390000	12
3400000	20		3400000	34
3410000	20		3410000	13
3420000	25		3420000	17
3430000	26		3430000	14
3440000	28		3440000	20
3450000	21		3450000	9
3460000	32		3460000	21
3470000	21		3470000	11
3480000	17		3480000	16
3490000	23		3490000	16
3500000	24		3500000	15
3510000	21		3510000	11
3520000	19		3520000	17
3530000	27		3530000	19
3540000	19		3540000	9
3550000	34		3550000	11
3560000	20		3560000	14
3570000	19		3570000	11
3580000	22		3580000	12
3590000	25		3590000	19
3600000	18		3600000	11
3610000	20		3610000	21
3620000	21		3620000	14
3630000	19		3630000	8
3640000	33		3640000	24
3650000	25		3650000	12
3660000	23		3660000	12
3670000	19		3670000	7
3680000	20		3680000	12
3690000	23		3690000	11
3700000	16		3700000	9
3710000	22		3710000	15
3720000	16		3720000	8
3730000	27		3730000	11
3740000	14		3740000	13
3750000	23		3750000	11
3760000	26		3760000	15
3770000	28		3770000	16
3780000	20		3780000	12
3790000	23		3790000	11
3800000	27		3800000	15
3810000	35		3810000	7
3820000	22		3820000	9
3830000	17		3830000	15
3840000	18		3840000	8
3850000	19		3850000	5
3860000	23		3860000	13
3870000	22		3870000	11
3880000	16		3880000	11
3890000	18		3890000	7
3900000	18		3900000	10
3910000	18		3910000	11
3920000	19		3920000	17
3930000	13		3930000	7
3940000	17		3940000	10
3950000	17		3950000	8
3960000	21		3960000	7
3970000	17		3970000	7
3980000	16		3980000	9
3990000	17		3990000	4
4000000	21		4000000	4
4010000	17		4010000	13
4020000	14		4020000	7
4030000	14		4030000	4
4040000	19		4040000	9
4050000	15		4050000	5
4060000	14		4060000	12
4070000	15		4070000	12
4080000	13		4080000	8
4090000	17		4090000	7
4100000	21		4100000	4
4110000	20		4110000	7
4120000	18		4120000	12
4130000	12		4130000	10
4140000	10		4140000	6
4150000	12		4150000	8
4160000	22		4160000	12
4170000	13		4170000	7
4180000	17		4180000	8
4190000	19		4190000	7
4200000	20		4200000	7
4210000	23		4210000	13
4220000	19		4220000	11
4230000	16		4230000	3
4240000	13		4240000	11
4250000	13		4250000	5
4260000	20		4260000	8
4270000	16		4270000	5
4280000	5		4280000	9
4290000	21		4290000	12
4300000	14		4300000	5
4310000	18		4310000	10
4320000	22		4320000	2
4330000	16		4330000	7
4340000	21		4340000	9
4350000	11		4350000	6
4360000	15		4360000	11
4370000	15		4370000	6
4380000	9		4380000	7
4390000	17		4390000	4
4400000	18		4400000	5
4410000	14		4410000	7
4420000	18		4420000	8
4430000	17		4430000	7
4440000	16		4440000	2
4450000	15		4450000	3
4460000	14		4460000	3
4470000	11		4470000	8
4480000	7		4480000	9
4490000	15		4490000	5
4500000	11		4500000	4
4510000	16		4510000	4
4520000	21		4520000	5
4530000	13		4530000	8
4540000	14		4540000	4
4550000	12		4550000	6
4560000	15		4560000	9
4570000	9		4570000	4
4580000	12		4580000	2
4590000	11		4590000	6
4600000	15		4600000	17
4610000	14		4610000	3
4620000	11		4620000	6
4630000	18		4630000	9
4640000	13		4640000	5
4650000	10		4650000	8
4660000	14		4660000	7
4670000	23		4670000	3
4680000	12		4680000	2
4690000	14		4690000	8
4700000	12		4700000	4
4710000	14		4710000	9
4720000	8		4720000	6
4730000	9		4730000	6
4740000	14		4740000	5
4750000	16		4750000	10
4760000	17		4760000	5
4770000	14		4770000	5
4780000	9		4780000	8
4790000	8		4790000	6
4800000	13		4800000	4
4810000	11		4810000	3
4820000	9		4820000	5
4830000	10		4830000	2
4840000	13		4840000	3
4850000	11		4850000	5
4860000	17		4860000	8
4870000	12		4870000	7
4880000	13		4880000	3
4890000	23		4890000	7
4900000	7		4900000	5
4910000	9		4910000	4
4920000	18		4920000	5
4930000	11		4930000	8
4940000	11		4940000	2
4950000	12		4950000	6
4960000	21		4960000	2
4970000	12		4970000	3
4980000	7		4980000	4
4990000	12		4990000	6
5000000	11		5000000	1
5010000	12		5010000	4
5020000	9		5020000	7
5030000	10		5030000	8
5040000	13		5040000	7
5050000	8		5050000	4
5060000	15		5060000	6
5070000	13		5070000	4
5080000	12		5080000	7
5090000	11		5090000	1
5100000	14		5100000	2
5110000	8		5110000	3
5120000	10		5120000	7
5130000	12		5130000	6
5140000	15		5140000	9
5150000	11		5150000	7
5160000	13		5160000	6
5170000	8		5170000	3
5180000	13		5180000	4
5190000	19		5190000	6
5200000	11		5200000	0
5210000	10		5210000	5
5220000	13		5220000	3
5230000	13		5230000	5
5240000	11		5240000	2
5250000	7		5250000	6
5260000	10		5260000	1
5270000	19		5270000	3
5280000	10		5280000	4
5290000	8		5290000	5
5300000	12		5300000	4
5310000	8		5310000	5
5320000	15		5320000	3
5330000	14		5330000	1
5340000	10		5340000	4
5350000	9		5350000	1
5360000	8		5360000	5
5370000	8		5370000	3
5380000	13		5380000	5
5390000	12		5390000	0
5400000	7		5400000	4
5410000	11		5410000	5
5420000	10		5420000	6
5430000	13		5430000	8
5440000	10		5440000	2
5450000	10		5450000	5
5460000	8		5460000	2
5470000	12		5470000	1
5480000	10		5480000	4
5490000	7		5490000	4
5500000	7		5500000	1
5510000	9		5510000	2
5520000	3		5520000	3
5530000	13		5530000	1
5540000	4		5540000	4
5550000	14		5550000	4
5560000	9		5560000	6
5570000	11		5570000	1
5580000	11		5580000	2
5590000	8		5590000	1
5600000	10		5600000	3
5610000	12		5610000	1
5620000	3		5620000	5
5630000	8		5630000	5
5640000	8		5640000	3
5650000	15		5650000	4
5660000	14		5660000	3
5670000	13		5670000	0
5680000	11		5680000	2
5690000	8		5690000	5
5700000	6		5700000	4
5710000	14		5710000	1
5720000	7		5720000	7
5730000	9		5730000	4
5740000	11		5740000	7
5750000	8		5750000	2
5760000	8		5760000	3
5770000	12		5770000	2
5780000	7		5780000	3
5790000	8		5790000	0
5800000	9		5800000	6
5810000	4		5810000	6
5820000	5		5820000	4
5830000	9		5830000	3
5840000	14		5840000	2
5850000	5		5850000	4
5860000	8		5860000	3
5870000	10		5870000	4
5880000	10		5880000	3
5890000	7		5890000	6
5900000	4		5900000	6
5910000	15		5910000	4
5920000	13		5920000	3
5930000	13		5930000	6
5940000	9		5940000	2
5950000	8		5950000	3
5960000	8		5960000	1
5970000	10		5970000	7
5980000	8		5980000	5
5990000	8		5990000	7
6000000	5		6000000	2
6010000	7		6010000	3
6020000	7		6020000	5
6030000	5		6030000	3
6040000	6		6040000	4
6050000	11		6050000	3
6060000	14		6060000	0
6070000	9		6070000	5
6080000	4		6080000	6
6090000	5		6090000	3
6100000	8		6100000	1
6110000	3		6110000	3
6120000	11		6120000	3
6130000	6		6130000	5
6140000	8		6140000	5
6150000	9		6150000	6
6160000	13		6160000	3
6170000	16		6170000	5
6180000	9		6180000	2
6190000	10		6190000	5
6200000	6		6200000	6
6210000	15		6210000	4
6220000	9		6220000	2
6230000	9		6230000	2
6240000	11		6240000	3
6250000	10		6250000	4
6260000	4		6260000	0
6270000	8		6270000	5
6280000	15		6280000	5
6290000	9		6290000	3
6300000	11		6300000	2
6310000	8		6310000	3
6320000	9		6320000	5
6330000	7		6330000	2
6340000	5		6340000	2
6350000	12		6350000	1
6360000	8		6360000	1
6370000	8		6370000	3
6380000	16		6380000	4
6390000	8		6390000	7
6400000	4		6400000	4
6410000	5		6410000	3
6420000	7		6420000	2
6430000	9		6430000	4
6440000	5		6440000	6
6450000	3		6450000	4
6460000	9		6460000	5
6470000	8		6470000	0
6480000	7		6480000	1
6490000	7		6490000	2
6500000	9		6500000	4
6510000	10		6510000	5
6520000	8		6520000	1
6530000	4		6530000	3
6540000	11		6540000	1
6550000	8		6550000	2
6560000	4		6560000	1
6570000	12		6570000	4
6580000	11		6580000	1
6590000	8		6590000	6
6600000	9		6600000	3
6610000	9		6610000	4
6620000	14		6620000	2
6630000	5		6630000	2
6640000	7		6640000	3
6650000	1		6650000	6
6660000	6		6660000	3
6670000	8		6670000	2
6680000	7		6680000	3
6690000	7		6690000	8
6700000	6		6700000	4
6710000	4		6710000	3
6720000	10		6720000	3
6730000	9		6730000	3
6740000	10		6740000	1
6750000	11		6750000	4
6760000	7		6760000	4
6770000	6		6770000	2
6780000	10		6780000	5
6790000	5		6790000	7
6800000	5		6800000	6
6810000	6		6810000	5
6820000	10		6820000	1
6830000	9		6830000	4
6840000	11		6840000	3
6850000	11		6850000	3
6860000	9		6860000	3
6870000	8		6870000	5
6880000	17		6880000	2
6890000	8		6890000	2
6900000	11		6900000	1
6910000	14		6910000	2
6920000	17		6920000	5
6930000	11		6930000	4
6940000	10		6940000	0
6950000	5		6950000	4
6960000	8		6960000	4
6970000	4		6970000	3
6980000	4		6980000	6
6990000	11		6990000	5
7000000	6		7000000	3
7010000	6		7010000	2
7020000	15		7020000	5
7030000	8		7030000	9
7040000	10		7040000	3
7050000	8		7050000	3
7060000	4		7060000	4
7070000	8		7070000	3
7080000	9		7080000	4
7090000	7		7090000	3
7100000	8		7100000	6
7110000	8		7110000	4
7120000	9		7120000	4
7130000	11		7130000	3
7140000	7		7140000	4
7150000	7		7150000	2
7160000	7		7160000	4
7170000	7		7170000	5
7180000	2		7180000	6
7190000	6		7190000	3
7200000	4		7200000	6
7210000	13		7210000	1
7220000	5		7220000	1
7230000	6		7230000	0
7240000	4		7240000	7
7250000	6		7250000	1
7260000	4		7260000	3
7270000	10		7270000	4
7280000	8		7280000	3
7290000	11		7290000	3
7300000	4		7300000	1
7310000	10		7310000	3
7320000	7		7320000	7
7330000	8		7330000	6
7340000	5		7340000	3
7350000	10		7350000	2
7360000	11		7360000	1
7370000	6		7370000	3
7380000	7		7380000	4
7390000	10		7390000	3
7400000	5		7400000	6
7410000	11		7410000	5
7420000	9		7420000	6
7430000	7		7430000	6
7440000	16		7440000	4
7450000	7		7450000	2
7460000	7		7460000	5
7470000	13		7470000	7
7480000	10		7480000	5
7490000	10		7490000	4
7500000	5		7500000	1
7510000	11		7510000	6
7520000	11		7520000	5
7530000	10		7530000	2
7540000	5		7540000	5
7550000	5		7550000	9
7560000	10		7560000	2
7570000	5		7570000	2
7580000	11		7580000	1
7590000	13		7590000	10
7600000	5		7600000	6
7610000	12		7610000	1
7620000	6		7620000	4
7630000	7		7630000	2
7640000	7		7640000	6
7650000	16		7650000	3
7660000	8		7660000	6
7670000	7		7670000	1
7680000	7		7680000	3
7690000	6		7690000	3
7700000	4		7700000	3
7710000	5		7710000	5
7720000	12		7720000	3
7730000	14		7730000	1
7740000	8		7740000	6
7750000	9		7750000	0
7760000	8		7760000	9
7770000	5		7770000	6
7780000	10		7780000	6
7790000	4		7790000	4
7800000	3		7800000	5
7810000	4		7810000	2
7820000	3		7820000	3
7830000	6		7830000	3
7840000	8		7840000	4
7850000	3		7850000	3
7860000	5		7860000	2
7870000	9		7870000	4
7880000	4		7880000	3
7890000	8		7890000	2
7900000	8		7900000	5
7910000	8		7910000	3
7920000	6		7920000	4
7930000	9		7930000	2
7940000	6		7940000	1
7950000	9		7950000	4
7960000	7		7960000	3
7970000	7		7970000	6
7980000	5		7980000	2
7990000	10		7990000	0
8000000	10		8000000	2
8010000	10		8010000	5
8020000	7		8020000	4
8030000	12		8030000	5
8040000	9		8040000	8
8050000	7		8050000	5
8060000	10		8060000	1
8070000	8		8070000	1
8080000	8		8080000	4
8090000	6		8090000	1
8100000	6		8100000	2
8110000	1		8110000	2
8120000	8		8120000	3
8130000	7		8130000	1
8140000	11		8140000	2
8150000	7		8150000	5
8160000	10		8160000	4
8170000	9		8170000	6
8180000	7		8180000	2
8190000	6		8190000	3
8200000	8		8200000	5
8210000	12		8210000	6
8220000	10		8220000	1
8230000	10		8230000	6
8240000	6		8240000	2
8250000	9		8250000	6
8260000	6		8260000	4
8270000	7		8270000	1
8280000	9		8280000	1
8290000	6		8290000	7
8300000	9		8300000	2
8310000	2		8310000	1
8320000	9		8320000	5
8330000	10		8330000	3
8340000	11		8340000	4
8350000	8		8350000	5
8360000	10		8360000	6
8370000	6		8370000	5
8380000	9		8380000	2
8390000	5		8390000	5
8400000	3		8400000	7
8410000	11		8410000	5
8420000	4		8420000	3
8430000	4		8430000	2
8440000	7		8440000	2
8450000	7		8450000	2
8460000	7		8460000	3
8470000	6		8470000	2
8480000	7		8480000	1
8490000	5		8490000	3
8500000	10		8500000	0
8510000	9		8510000	6
8520000	10		8520000	3
8530000	5		8530000	4
8540000	3		8540000	1
8550000	10		8550000	3
8560000	4		8560000	4
8570000	1		8570000	1
8580000	5		8580000	5
8590000	5		8590000	1
8600000	12		8600000	1
8610000	7		8610000	6
8620000	7		8620000	2
8630000	4		8630000	4
8640000	13		8640000	5
8650000	9		8650000	2
8660000	9		8660000	2
8670000	6		8670000	3
8680000	8		8680000	2
8690000	7		8690000	3
8700000	5		8700000	1
8710000	9		8710000	3
8720000	10		8720000	3
8730000	4		8730000	6
8740000	12		8740000	6
8750000	7		8750000	2
8760000	5		8760000	2
8770000	5		8770000	1
8780000	10		8780000	6
8790000	8		8790000	5
8800000	10		8800000	6
8810000	5		8810000	1
8820000	5		8820000	5
8830000	7		8830000	1
8840000	5		8840000	2
8850000	10		8850000	3
8860000	9		8860000	5
8870000	7		8870000	5
8880000	7		8880000	3
8890000	7		8890000	5
8900000	6		8900000	2
8910000	2		8910000	0
8920000	3		8920000	2
8930000	9		8930000	5
8940000	11		8940000	3
8950000	6		8950000	3
8960000	9		8960000	2
8970000	6		8970000	3
8980000	8		8980000	3
8990000	4		8990000	3
9000000	5		9000000	4
9010000	11		9010000	1
9020000	7		9020000	5
9030000	2		9030000	1
9040000	11		9040000	5
9050000	5		9050000	3
9060000	6		9060000	5
9070000	4		9070000	4
9080000	8		9080000	4
9090000	12		9090000	1
9100000	13		9100000	2
9110000	3		9110000	5
9120000	10		9120000	8
9130000	6		9130000	2
9140000	6		9140000	6
9150000	2		9150000	5
9160000	10		9160000	2
9170000	9		9170000	2
9180000	5		9180000	5
9190000	12		9190000	2
9200000	5		9200000	3
9210000	8		9210000	7
9220000	6		9220000	7
9230000	10		9230000	1
9240000	7		9240000	6
9250000	2		9250000	6
9260000	11		9260000	6
9270000	8		9270000	6
9280000	3		9280000	5
9290000	6		9290000	3
9300000	13		9300000	1
9310000	8		9310000	6
9320000	8		9320000	2
9330000	7		9330000	3
9340000	6		9340000	3
9350000	7		9350000	3
9360000	3		9360000	3
9370000	8		9370000	3
9380000	8		9380000	2
9390000	10		9390000	5
9400000	5		9400000	5
9410000	3		9410000	5
9420000	7		9420000	4
9430000	6		9430000	8
9440000	10		9440000	2
9450000	5		9450000	2
9460000	7		9460000	3
9470000	4		9470000	4
9480000	6		9480000	7
9490000	5		9490000	5
9500000	6		9500000	3
9510000	5		9510000	4
9520000	5		9520000	4
9530000	4		9530000	2
9540000	6		9540000	6
9550000	3		9550000	0
9560000	11		9560000	3
9570000	6		9570000	3
9580000	2		9580000	5
9590000	5		9590000	0
9600000	5		9600000	2
9610000	4		9610000	3
9620000	2		9620000	5
9630000	7		9630000	2
9640000	5		9640000	3
9650000	7		9650000	4
9660000	11		9660000	2
9670000	5		9670000	1
9680000	8		9680000	4
9690000	3		9690000	6
9700000	6		9700000	1
9710000	7		9710000	3
9720000	5		9720000	2
9730000	7		9730000	3
9740000	6		9740000	1
9750000	8		9750000	5
9760000	5		9760000	3
9770000	10		9770000	5
9780000	7		9780000	0
9790000	2		9790000	1
9800000	6		9800000	2
9810000	10		9810000	3
9820000	4		9820000	2
9830000	4		9830000	6
9840000	8		9840000	3
9850000	8		9850000	5
9860000	6		9860000	1
9870000	6		9870000	3
9880000	11		9880000	2
9890000	4		9890000	2
9900000	2		9900000	2
9910000	7		9910000	1
9920000	6		9920000	2
9930000	9		9930000	4
9940000	8		9940000	5
9950000	4		9950000	7
9960000	3		9960000	2
9970000	5		9970000	3
9980000	7		9980000	2
9990000	7		9990000	4

## Sheet: Figure 4
	Gd-CSGdS2S3		Gd-CSYS2S3
X axis	Y1 axis	X axis	Y2 axis
0	1	0	0
10000	0	40000	2
20000	0	80000	948
30000	0	120000	3944
40000	0	160000	4001
50000	0	200000	3267
60000	1	240000	4
70000	0	280000	11
80000	4	320000	20
90000	3	360000	34
100000	449	400000	68
110000	3093	440000	103
120000	3456	480000	137
130000	3557	520000	164
140000	3602	560000	260
150000	3705	600000	222
160000	3768	640000	339
170000	3610	680000	388
180000	3725	720000	478
190000	3676	760000	509
200000	3670	800000	589
210000	3624	840000	599
220000	3700	880000	687
230000	3841	920000	648
240000	3798	960000	696
250000	3752	1000000	774
260000	3720	1040000	753
270000	3757	1080000	826
280000	3840	1120000	824
290000	3813	1160000	772
300000	3854	1200000	811
310000	3842	1240000	799
320000	3782	1280000	877
330000	3861	1320000	839
340000	3838	1360000	875
350000	3867	1400000	814
360000	3900	1440000	818
370000	4000	1480000	812
380000	3926	1520000	851
390000	917	1560000	780
400000	114	1600000	827
410000	146	1640000	829
420000	221	1680000	813
430000	245	1720000	765
440000	283	1760000	762
450000	340	1800000	749
460000	421	1840000	708
470000	459	1880000	733
480000	471	1920000	722
490000	579	1960000	726
500000	659	2000000	686
510000	705	2040000	663
520000	799	2080000	712
530000	845	2120000	676
540000	949	2160000	662
550000	1006	2200000	616
560000	1055	2240000	713
570000	1175	2280000	618
580000	1252	2320000	657
590000	1244	2360000	612
600000	1377	2400000	600
610000	1496	2440000	596
620000	1490	2480000	605
630000	1600	2520000	576
640000	1576	2560000	581
650000	1682	2600000	598
660000	1754	2640000	518
670000	1863	2680000	581
680000	1939	2720000	596
690000	1808	2760000	542
700000	1946	2800000	511
710000	1956	2840000	549
720000	2020	2880000	544
730000	2040	2920000	526
740000	2040	2960000	520
750000	2140	3000000	515
760000	2140	3040000	485
770000	2121	3080000	549
780000	2213	3120000	515
790000	2161	3160000	463
800000	2181	3200000	511
810000	2207	3240000	444
820000	2214	3280000	458
830000	2213	3320000	439
840000	2202	3360000	508
850000	2247	3400000	412
860000	2282	3440000	463
870000	2228	3480000	493
880000	2291	3520000	445
890000	2235	3560000	450
900000	2165	3600000	439
910000	2332	3640000	434
920000	2189	3680000	455
930000	2157	3720000	422
940000	2045	3760000	400
950000	2153	3800000	440
960000	2076	3840000	409
970000	2035	3880000	426
980000	2073	3920000	428
990000	2057	3960000	411
1000000	1969	4000000	397
1010000	2015	4040000	380
1020000	1961	4080000	366
1030000	1877	4120000	398
1040000	1924	4160000	354
1050000	1879	4200000	373
1060000	1816	4240000	362
1070000	1838	4280000	366
1080000	1807	4320000	354
1090000	1790	4360000	351
1100000	1725	4400000	349
1110000	1633	4440000	342
1120000	1712	4480000	311
1130000	1565	4520000	346
1140000	1631	4560000	353
1150000	1595	4600000	374
1160000	1522	4640000	331
1170000	1581	4680000	321
1180000	1496	4720000	334
1190000	1405	4760000	340
1200000	1355	4800000	306
1210000	1416	4840000	342
1220000	1415	4880000	313
1230000	1404	4920000	296
1240000	1319	4960000	296
1250000	1290	5000000	321
1260000	1248	5040000	318
1270000	1106	5080000	285
1280000	1200	5120000	318
1290000	1171	5160000	287
1300000	1126	5200000	264
1310000	1093	5240000	332
1320000	1051	5280000	319
1330000	1156	5320000	310
1340000	1037	5360000	278
1350000	990	5400000	267
1360000	1036	5440000	260
1370000	978	5480000	288
1380000	947	5520000	252
1390000	905	5560000	269
1400000	827	5600000	278
1410000	897	5640000	262
1420000	826	5680000	240
1430000	803	5720000	264
1440000	801	5760000	238
1450000	753	5800000	232
1460000	724	5840000	237
1470000	695	5880000	242
1480000	715	5920000	258
1490000	701	5960000	238
1500000	671	6000000	209
1510000	652	6040000	235
1520000	666	6080000	239
1530000	619	6120000	225
1540000	608	6160000	246
1550000	544	6200000	216
1560000	558	6240000	239
1570000	512	6280000	237
1580000	559	6320000	220
1590000	526	6360000	203
1600000	517	6400000	217
1610000	461	6440000	235
1620000	450	6480000	226
1630000	457	6520000	211
1640000	450	6560000	228
1650000	411	6600000	224
1660000	475	6640000	193
1670000	386	6680000	205
1680000	442	6720000	227
1690000	421	6760000	204
1700000	412	6800000	209
1710000	426	6840000	195
1720000	365	6880000	195
1730000	382	6920000	186
1740000	340	6960000	215
1750000	357	7000000	221
1760000	362	7040000	204
1770000	350	7080000	210
1780000	339	7120000	212
1790000	309	7160000	177
1800000	290	7200000	183
1810000	299	7240000	180
1820000	291	7280000	193
1830000	296	7320000	195
1840000	277	7360000	178
1850000	273	7400000	177
1860000	237	7440000	188
1870000	264	7480000	179
1880000	265	7520000	179
1890000	216	7560000	164
1900000	241	7600000	163
1910000	218	7640000	188
1920000	219	7680000	184
1930000	269	7720000	185
1940000	228	7760000	165
1950000	206	7800000	173
1960000	195	7840000	179
1970000	198	7880000	175
1980000	196	7920000	167
1990000	188	7960000	175
2000000	172	8000000	175
2010000	158	8040000	158
2020000	183	8080000	167
2030000	169	8120000	157
2040000	179	8160000	173
2050000	156	8200000	158
2060000	159	8240000	152
2070000	142	8280000	144
2080000	133	8320000	168
2090000	140	8360000	150
2100000	145	8400000	154
2110000	146	8440000	156
2120000	158	8480000	150
2130000	162	8520000	150
2140000	124	8560000	159
2150000	107	8600000	130
2160000	132	8640000	129
2170000	119	8680000	141
2180000	122	8720000	149
2190000	96	8760000	134
2200000	122	8800000	132
2210000	113	8840000	153
2220000	133	8880000	138
2230000	108	8920000	144
2240000	103	8960000	130
2250000	119	9000000	131
2260000	94	9040000	140
2270000	87	9080000	113
2280000	87	9120000	166
2290000	84	9160000	119
2300000	96	9200000	151
2310000	85	9240000	139
2320000	80	9280000	119
2330000	92	9320000	130
2340000	85	9360000	120
2350000	90	9400000	114
2360000	81	9440000	130
2370000	91	9480000	132
2380000	84	9520000	131
2390000	79	9560000	119
2400000	72	9600000	129
2410000	67	9640000	124
2420000	75	9680000	111
2430000	82	9720000	145
2440000	70	9760000	112
2450000	67	9800000	136
2460000	73	9840000	121
2470000	61	9880000	140
2480000	57	9920000	108
2490000	67	9960000	141
2500000	72	10000000	103
2510000	52	10040000	120
2520000	59	10080000	118
2530000	68	10120000	139
2540000	68	10160000	122
2550000	73	10200000	112
2560000	44	10240000	113
2570000	52	10280000	107
2580000	55	10320000	118
2590000	54	10360000	121
2600000	48	10400000	95
2610000	61	10440000	125
2620000	51	10480000	100
2630000	60	10520000	107
2640000	45	10560000	105
2650000	58	10600000	91
2660000	53	10640000	91
2670000	49	10680000	96
2680000	56	10720000	99
2690000	45	10760000	105
2700000	47	10800000	113
2710000	53	10840000	102
2720000	53	10880000	92
2730000	46	10920000	92
2740000	36	10960000	92
2750000	40	11000000	87
2760000	39	11040000	91
2770000	56	11080000	90
2780000	43	11120000	105
2790000	40	11160000	101
2800000	29	11200000	87
2810000	31	11240000	94
2820000	37	11280000	95
2830000	32	11320000	96
2840000	42	11360000	86
2850000	43	11400000	96
2860000	40	11440000	86
2870000	35	11480000	97
2880000	38	11520000	82
2890000	24	11560000	63
2900000	27	11600000	91
2910000	48	11640000	76
2920000	25	11680000	94
2930000	30	11720000	85
2940000	33	11760000	76
2950000	33	11800000	90
2960000	35	11840000	69
2970000	34	11880000	99
2980000	20	11920000	89
2990000	28	11960000	75
3000000	32	12000000	78
3010000	28	12040000	81
3020000	28	12080000	91
3030000	18	12120000	81
3040000	38	12160000	80
3050000	21	12200000	76
3060000	24	12240000	66
3070000	29	12280000	80
3080000	17	12320000	71
3090000	29	12360000	85
3100000	21	12400000	72
3110000	17	12440000	69
3120000	16	12480000	70
3130000	27	12520000	75
3140000	24	12560000	79
3150000	22	12600000	62
3160000	22	12640000	55
3170000	34	12680000	78
3180000	18	12720000	87
3190000	20	12760000	71
3200000	18	12800000	73
3210000	21	12840000	66
3220000	16	12880000	80
3230000	17	12920000	86
3240000	25	12960000	69
3250000	22	13000000	82
3260000	17	13040000	75
3270000	18	13080000	74
3280000	14	13120000	73
3290000	24	13160000	72
3300000	21	13200000	55
3310000	18	13240000	65
3320000	28	13280000	56
3330000	14	13320000	75
3340000	20	13360000	67
3350000	18	13400000	68
3360000	21	13440000	55
3370000	24	13480000	71
3380000	20	13520000	80
3390000	19	13560000	61
3400000	18	13600000	54
3410000	21	13640000	72
3420000	17	13680000	60
3430000	16	13720000	61
3440000	13	13760000	64
3450000	17	13800000	70
3460000	11	13840000	72
3470000	9	13880000	76
3480000	7	13920000	57
3490000	14	13960000	56
3500000	7	14000000	58
3510000	15	14040000	59
3520000	16	14080000	52
3530000	16	14120000	77
3540000	10	14160000	62
3550000	8	14200000	50
3560000	9	14240000	63
3570000	14	14280000	53
3580000	11	14320000	61
3590000	8	14360000	56
3600000	15	14400000	65
3610000	10	14440000	61
3620000	12	14480000	66
3630000	9	14520000	52
3640000	11	14560000	50
3650000	12	14600000	41
3660000	9	14640000	57
3670000	11	14680000	53
3680000	13	14720000	57
3690000	8	14760000	55
3700000	10	14800000	50
3710000	5	14840000	44
3720000	12	14880000	48
3730000	14	14920000	52
3740000	9	14960000	51
3750000	8	15000000	47
3760000	11	15040000	59
3770000	5	15080000	38
3780000	10	15120000	52
3790000	12	15160000	59
3800000	7	15200000	51
3810000	10	15240000	42
3820000	11	15280000	48
3830000	16	15320000	55
3840000	14	15360000	43
3850000	12	15400000	38
3860000	12	15440000	44
3870000	3	15480000	53
3880000	8	15520000	41
3890000	10	15560000	47
3900000	10	15600000	41
3910000	13	15640000	54
3920000	9	15680000	51
3930000	16	15720000	50
3940000	11	15760000	37
3950000	10	15800000	42
3960000	9	15840000	51
3970000	6	15880000	41
3980000	4	15920000	59
3990000	4	15960000	45
4000000	8	16000000	46
4010000	4	16040000	43
4020000	11	16080000	46
4030000	13	16120000	37
4040000	11	16160000	45
4050000	7	16200000	53
4060000	9	16240000	34
4070000	5	16280000	43
4080000	11	16320000	44
4090000	9	16360000	53
4100000	8	16400000	34
4110000	8	16440000	37
4120000	4	16480000	46
4130000	8	16520000	49
4140000	5	16560000	38
4150000	7	16600000	45
4160000	7	16640000	28
4170000	5	16680000	36
4180000	8	16720000	36
4190000	6	16760000	40
4200000	7	16800000	31
4210000	7	16840000	43
4220000	7	16880000	43
4230000	4	16920000	45
4240000	8	16960000	36
4250000	6	17000000	43
4260000	6	17040000	26
4270000	2	17080000	44
4280000	4	17120000	34
4290000	3	17160000	36
4300000	5	17200000	27
4310000	8	17240000	53
4320000	4	17280000	37
4330000	4	17320000	37
4340000	5	17360000	36
4350000	5	17400000	34
4360000	3	17440000	35
4370000	2	17480000	37
4380000	7	17520000	47
4390000	3	17560000	30
4400000	4	17600000	29
4410000	5	17640000	32
4420000	5	17680000	34
4430000	2	17720000	33
4440000	3	17760000	37
4450000	3	17800000	32
4460000	2	17840000	27
4470000	0	17880000	23
4480000	1	17920000	34
4490000	7	17960000	48
4500000	4	18000000	27
4510000	3	18040000	41
4520000	3	18080000	29
4530000	6	18120000	33
4540000	5	18160000	31
4550000	4	18200000	26
4560000	11	18240000	35
4570000	2	18280000	40
4580000	2	18320000	34
4590000	4	18360000	21
4600000	1	18400000	31
4610000	7	18440000	28
4620000	2	18480000	29
4630000	3	18520000	39
4640000	2	18560000	28
4650000	2	18600000	37
4660000	0	18640000	35
4670000	4	18680000	28
4680000	5	18720000	18
4690000	0	18760000	24
4700000	5	18800000	29
4710000	1	18840000	28
4720000	1	18880000	34
4730000	6	18920000	21
4740000	1	18960000	28
4750000	3	19000000	25
4760000	2	19040000	24
4770000	2	19080000	35
4780000	2	19120000	26
4790000	2	19160000	31
4800000	5	19200000	25
4810000	1	19240000	24
4820000	3	19280000	36
4830000	0	19320000	21
4840000	4	19360000	32
4850000	4	19400000	39
4860000	3	19440000	30
4870000	3	19480000	23
4880000	3	19520000	27
4890000	1	19560000	21
4900000	3	19600000	26
4910000	3	19640000	16
4920000	2	19680000	28
4930000	1	19720000	26
4940000	2	19760000	17
4950000	1	19800000	24
4960000	3	19840000	25
4970000	0	19880000	24
4980000	4	19920000	31
4990000	3	19960000	29
5000000	1	20000000	26
5010000	3	20040000	22
5020000	5	20080000	18
5030000	3	20120000	20
5040000	2	20160000	26
5050000	2	20200000	29
5060000	2	20240000	17
5070000	3	20280000	28
5080000	1	20320000	27
5090000	6	20360000	26
5100000	1	20400000	21
5110000	2	20440000	21
5120000	0	20480000	26
5130000	2	20520000	21
5140000	0	20560000	22
5150000	4	20600000	26
5160000	3	20640000	25
5170000	2	20680000	30
5180000	3	20720000	19
5190000	4	20760000	20
5200000	2	20800000	30
5210000	0	20840000	17
5220000	0	20880000	27
5230000	3	20920000	23
5240000	2	20960000	26
5250000	2	21000000	22
5260000	2	21040000	22
5270000	2	21080000	19
5280000	2	21120000	26
5290000	6	21160000	22
5300000	1	21200000	20
5310000	2	21240000	27
5320000	1	21280000	16
5330000	2	21320000	27
5340000	3	21360000	19
5350000	2	21400000	20
5360000	1	21440000	17
5370000	1	21480000	15
5380000	4	21520000	13
5390000	2	21560000	22
5400000	2	21600000	16
5410000	1	21640000	24
5420000	2	21680000	16
5430000	1	21720000	25
5440000	4	21760000	9
5450000	1	21800000	22
5460000	2	21840000	11
5470000	2	21880000	23
5480000	3	21920000	18
5490000	1	21960000	19
5500000	0	22000000	15
5510000	0	22040000	25
5520000	3	22080000	24
5530000	1	22120000	12
5540000	2	22160000	9
5550000	0	22200000	19
5560000	3	22240000	27
5570000	0	22280000	21
5580000	1	22320000	18
5590000	2	22360000	20
5600000	0	22400000	16
5610000	1	22440000	14
5620000	2	22480000	11
5630000	4	22520000	17
5640000	1	22560000	19
5650000	2	22600000	25
5660000	1	22640000	28
5670000	2	22680000	20
5680000	2	22720000	12
5690000	6	22760000	21
5700000	2	22800000	14
5710000	1	22840000	24
5720000	2	22880000	10
5730000	2	22920000	12
5740000	0	22960000	10
5750000	2	23000000	25
5760000	0	23040000	15
5770000	0	23080000	20
5780000	2	23120000	12
5790000	0	23160000	12
5800000	2	23200000	18
5810000	0	23240000	18
5820000	0	23280000	23
5830000	1	23320000	17
5840000	2	23360000	15
5850000	2	23400000	12
5860000	1	23440000	28
5870000	3	23480000	10
5880000	2	23520000	17
5890000	1	23560000	16
5900000	2	23600000	15
5910000	1	23640000	19
5920000	4	23680000	19
5930000	1	23720000	20
5940000	1	23760000	11
5950000	1	23800000	20
5960000	1	23840000	12
5970000	3	23880000	14
5980000	3	23920000	21
5990000	2	23960000	20
6000000	2	24000000	14
6010000	2	24040000	17
6020000	1	24080000	9
6030000	0	24120000	15
6040000	1	24160000	9
6050000	1	24200000	19
6060000	1	24240000	12
6070000	2	24280000	14
6080000	1	24320000	11
6090000	3	24360000	9
6100000	1	24400000	10
6110000	1	24440000	17
6120000	2	24480000	16
6130000	2	24520000	16
6140000	2	24560000	11
6150000	3	24600000	22
6160000	3	24640000	17
6170000	2	24680000	12
6180000	1	24720000	17
6190000	1	24760000	10
6200000	1	24800000	16
6210000	2	24840000	10
6220000	1	24880000	6
6230000	0	24920000	19
6240000	1	24960000	5
6250000	2	25000000	13
6260000	0	25040000	16
6270000	2	25080000	16
6280000	1	25120000	9
6290000	2	25160000	14
6300000	0	25200000	6
6310000	0	25240000	6
6320000	0	25280000	11
6330000	1	25320000	10
6340000	4	25360000	20
6350000	0	25400000	7
6360000	3	25440000	8
6370000	4	25480000	10
6380000	0	25520000	10
6390000	2	25560000	10
6400000	1	25600000	13
6410000	2	25640000	15
6420000	1	25680000	19
6430000	2	25720000	12
6440000	0	25760000	13
6450000	2	25800000	12
6460000	2	25840000	9
6470000	2	25880000	10
6480000	5	25920000	9
6490000	4	25960000	15
6500000	0	26000000	22
6510000	3	26040000	11
6520000	0	26080000	12
6530000	1	26120000	9
6540000	0	26160000	11
6550000	1	26200000	9
6560000	1	26240000	9
6570000	4	26280000	14
6580000	0	26320000	10
6590000	2	26360000	14
6600000	1	26400000	13
6610000	4	26440000	16
6620000	0	26480000	8
6630000	1	26520000	13
6640000	1	26560000	8
6650000	0	26600000	10
6660000	1	26640000	9
6670000	1	26680000	8
6680000	1	26720000	14
6690000	1	26760000	10
6700000	5	26800000	2
6710000	1	26840000	11
6720000	4	26880000	11
6730000	1	26920000	9
6740000	0	26960000	11
6750000	0	27000000	7
6760000	2	27040000	14
6770000	0	27080000	9
6780000	2	27120000	3
6790000	0	27160000	8
6800000	0	27200000	8
6810000	2	27240000	14
6820000	1	27280000	8
6830000	4	27320000	11
6840000	2	27360000	7
6850000	0	27400000	11
6860000	0	27440000	10
6870000	1	27480000	8
6880000	0	27520000	8
6890000	1	27560000	11
6900000	1	27600000	8
6910000	2	27640000	7
6920000	2	27680000	8
6930000	1	27720000	6
6940000	2	27760000	4
6950000	2	27800000	9
6960000	0	27840000	4
6970000	1	27880000	9
6980000	0	27920000	14
6990000	2	27960000	10
7000000	1	28000000	9
7010000	2	28040000	9
7020000	0	28080000	14
7030000	2	28120000	9
7040000	2	28160000	11
7050000	0	28200000	8
7060000	0	28240000	11
7070000	2	28280000	15
7080000	3	28320000	9
7090000	1	28360000	15
7100000	2	28400000	4
7110000	1	28440000	6
7120000	1	28480000	7
7130000	2	28520000	5
7140000	2	28560000	9
7150000	2	28600000	3
7160000	2	28640000	8
7170000	3	28680000	8
7180000	0	28720000	9
7190000	3	28760000	10
7200000	1	28800000	5
7210000	1	28840000	10
7220000	1	28880000	8
7230000	1	28920000	9
7240000	0	28960000	10
7250000	1	29000000	4
7260000	3	29040000	7
7270000	0	29080000	8
7280000	0	29120000	9
7290000	1	29160000	3
7300000	0	29200000	8
7310000	0	29240000	12
7320000	3	29280000	4
7330000	0	29320000	13
7340000	2	29360000	6
7350000	2	29400000	5
7360000	1	29440000	5
7370000	2	29480000	7
7380000	1	29520000	7
7390000	1	29560000	10
7400000	0	29600000	13
7410000	4	29640000	8
7420000	2	29680000	7
7430000	0	29720000	7
7440000	0	29760000	6
7450000	0	29800000	8
7460000	1	29840000	7
7470000	0	29880000	10
7480000	1	29920000	6
7490000	3	29960000	12
7500000	1	30000000	11
7510000	2	30040000	3
7520000	2	30080000	9
7530000	0	30120000	10
7540000	1	30160000	11
7550000	1	30200000	6
7560000	0	30240000	3
7570000	1	30280000	9
7580000	1	30320000	8
7590000	1	30360000	7
7600000	3	30400000	8
7610000	1	30440000	5
7620000	5	30480000	5
7630000	0	30520000	5
7640000	3	30560000	0
7650000	2	30600000	9
7660000	3	30640000	6
7670000	1	30680000	5
7680000	1	30720000	7
7690000	1	30760000	15
7700000	0	30800000	6
7710000	1	30840000	3
7720000	0	30880000	8
7730000	0	30920000	2
7740000	0	30960000	4
7750000	2	31000000	8
7760000	1	31040000	4
7770000	2	31080000	5
7780000	1	31120000	11
7790000	2	31160000	3
7800000	0	31200000	5
7810000	1	31240000	3
7820000	0	31280000	7
7830000	1	31320000	4
7840000	0	31360000	9
7850000	2	31400000	9
7860000	2	31440000	10
7870000	0	31480000	3
7880000	2	31520000	5
7890000	1	31560000	6
7900000	0	31600000	4
7910000	2	31640000	3
7920000	0	31680000	5
7930000	1	31720000	2
7940000	0	31760000	5
7950000	0	31800000	5
7960000	1	31840000	9
7970000	1	31880000	4
7980000	1	31920000	8
7990000	1	31960000	9
8000000	0	32000000	10
8010000	2	32040000	4
8020000	1	32080000	4
8030000	1	32120000	4
8040000	3	32160000	10
8050000	1	32200000	4
8060000	0	32240000	5
8070000	0	32280000	7
8080000	1	32320000	2
8090000	2	32360000	7
8100000	0	32400000	6
8110000	0	32440000	10
8120000	1	32480000	4
8130000	1	32520000	3
8140000	0	32560000	2
8150000	1	32600000	5
8160000	1	32640000	9
8170000	0	32680000	5
8180000	1	32720000	4
8190000	1	32760000	5
8200000	2	32800000	7
8210000	0	32840000	4
8220000	1	32880000	6
8230000	0	32920000	2
8240000	0	32960000	3
8250000	1	33000000	3
8260000	2	33040000	3
8270000	3	33080000	5
8280000	2	33120000	9
8290000	1	33160000	6
8300000	1	33200000	10
8310000	2	33240000	2
8320000	1	33280000	6
8330000	2	33320000	5
8340000	3	33360000	1
8350000	0	33400000	10
8360000	0	33440000	4
8370000	1	33480000	4
8380000	1	33520000	3
8390000	0	33560000	4
8400000	1	33600000	5
8410000	2	33640000	1
8420000	7	33680000	2
8430000	2	33720000	4
8440000	1	33760000	4
8450000	2	33800000	7
8460000	3	33840000	7
8470000	0	33880000	4
8480000	0	33920000	4
8490000	0	33960000	4
8500000	0	34000000	3
8510000	1	34040000	5
8520000	3	34080000	5
8530000	1	34120000	9
8540000	0	34160000	1
8550000	0	34200000	3
8560000	1	34240000	5
8570000	1	34280000	1
8580000	1	34320000	7
8590000	1	34360000	3
8600000	1	34400000	4
8610000	2	34440000	3
8620000	0	34480000	8
8630000	1	34520000	9
8640000	3	34560000	1
8650000	2	34600000	2
8660000	1	34640000	7
8670000	0	34680000	9
8680000	0	34720000	1
8690000	1	34760000	5
8700000	0	34800000	2
8710000	0	34840000	5
8720000	1	34880000	6
8730000	0	34920000	1
8740000	1	34960000	2
8750000	0	35000000	3
8760000	0	35040000	4
8770000	0	35080000	7
8780000	2	35120000	5
8790000	1	35160000	9
8800000	2	35200000	6
8810000	1	35240000	1
8820000	0	35280000	1
8830000	2	35320000	5
8840000	0	35360000	2
8850000	0	35400000	5
8860000	2	35440000	6
8870000	1	35480000	3
8880000	0	35520000	3
8890000	1	35560000	3
8900000	0	35600000	4
8910000	1	35640000	2
8920000	2	35680000	0
8930000	0	35720000	4
8940000	1	35760000	1
8950000	1	35800000	6
8960000	1	35840000	2
8970000	1	35880000	1
8980000	0	35920000	6
8990000	1	35960000	1
9000000	2	36000000	6
9010000	1	36040000	1
9020000	1	36080000	4
9030000	0	36120000	6
9040000	0	36160000	6
9050000	0	36200000	3
9060000	1	36240000	2
9070000	3	36280000	2
9080000	1	36320000	1
9090000	2	36360000	4
9100000	0	36400000	2
9110000	1	36440000	3
9120000	0	36480000	5
9130000	0	36520000	4
9140000	1	36560000	5
9150000	2	36600000	4
9160000	0	36640000	2
9170000	2	36680000	4
9180000	1	36720000	4
9190000	2	36760000	4
9200000	1	36800000	4
9210000	0	36840000	6
9220000	0	36880000	4
9230000	0	36920000	1
9240000	1	36960000	3
9250000	0	37000000	3
9260000	2	37040000	1
9270000	0	37080000	3
9280000	0	37120000	0
9290000	2	37160000	5
9300000	1	37200000	4
9310000	0	37240000	4
9320000	0	37280000	1
9330000	1	37320000	4
9340000	1	37360000	4
9350000	0	37400000	1
9360000	0	37440000	7
9370000	2	37480000	2
9380000	2	37520000	5
9390000	1	37560000	5
9400000	0	37600000	2
9410000	1	37640000	3
9420000	1	37680000	1
9430000	0	37720000	5
9440000	0	37760000	2
9450000	1	37800000	4
9460000	1	37840000	1
9470000	1	37880000	5
9480000	1	37920000	2
9490000	1	37960000	4
9500000	0	38000000	6
9510000	1	38040000	5
9520000	0	38080000	1
9530000	1	38120000	2
9540000	1	38160000	3
9550000	2	38200000	3
9560000	3	38240000	1
9570000	1	38280000	4
9580000	0	38320000	4
9590000	0	38360000	2
9600000	3	38400000	1
9610000	0	38440000	4
9620000	1	38480000	1
9630000	0	38520000	2
9640000	2	38560000	3
9650000	0	38600000	4
9660000	3	38640000	1
9670000	1	38680000	3
9680000	1	38720000	5
9690000	0	38760000	2
9700000	2	38800000	2
9710000	1	38840000	2
9720000	0	38880000	3
9730000	0	38920000	1
9740000	2	38960000	2
9750000	1	39000000	3
9760000	0	39040000	1
9770000	2	39080000	3
9780000	1	39120000	0
9790000	1	39160000	2
9800000	0	39200000	1
9810000	0	39240000	1
9820000	2	39280000	1
9830000	3	39320000	2
9840000	0	39360000	1
9850000	0	39400000	0
9860000	0	39440000	7
9870000	0	39480000	4
9880000	1	39520000	6
9890000	1	39560000	2
9900000	0	39600000	1
9910000	0	39640000	4
9920000	0	39680000	3
9930000	0	39720000	1
9940000	0	39760000	2
9950000	1	39800000	6
9960000	1	39840000	0
9970000	0	39880000	1
9980000	2	39920000	1
9990000	1	39960000	2

## Sheet: Figure 5a
	Gd-CSYS2S3		Gd-CS1SYS3		Gd-CS1S2SY		Gd-CSGdS2S3
X axis	Y1 axis	X axis	Y2 axis	X axis	Y3 axis	X axis	Y4 axis
200	0.00138	200	0.000785824	200	0.00125	200	0.00142
201	0.00139	201	0.000775552	201	0.00126	201	0.00144
202	0.0014	202	0.000775552	202	0.00126	202	0.00141
203	0.0014	203	0.000788392	203	0.00124	203	0.0014
204	0.00138	204	0.00079096	204	0.00123	204	0.00141
205	0.00137	205	0.000803801	205	0.00125	205	0.0014
206	0.00139	206	0.000808937	206	0.00124	206	0.00137
207	0.00138	207	0.00079096	207	0.00126	207	0.00137
208	0.00136	208	0.000783256	208	0.00126	208	0.00138
209	0.00137	209	0.000783256	209	0.00127	209	0.0014
210	0.0014	210	0.00079096	210	0.00127	210	0.00138
211	0.00138	211	0.000788392	211	0.00129	211	0.00137
212	0.00138	212	0.000780688	212	0.0013	212	0.00142
213	0.00139	213	0.00079096	213	0.00129	213	0.00144
214	0.00135	214	0.00077812	214	0.00129	214	0.00149
215	0.00136	215	0.000788392	215	0.00128	215	0.0015
216	0.00138	216	0.000796097	216	0.00126	216	0.0015
217	0.00141	217	0.000788392	217	0.00127	217	0.00151
218	0.00139	218	0.000801233	218	0.00126	218	0.00151
219	0.00146	219	0.000796097	219	0.00125	219	0.00152
220	0.00142	220	0.000798665	220	0.00123	220	0.00151
221	0.00141	221	0.000785824	221	0.00125	221	0.00149
222	0.00141	222	0.000806369	222	0.00125	222	0.00147
223	0.00143	223	0.000808937	223	0.00127	223	0.00148
224	0.0014	224	0.000798665	224	0.00125	224	0.00147
225	0.00139	225	0.000798665	225	0.00124	225	0.00146
226	0.0014	226	0.000785824	226	0.00128	226	0.00145
227	0.0014	227	0.00077812	227	0.00125	227	0.00143
228	0.00139	228	0.000767848	228	0.00125	228	0.00145
229	0.0014	229	0.000767848	229	0.00126	229	0.00145
230	0.0014	230	0.00077812	230	0.00125	230	0.00142
231	0.0014	231	0.00077812	231	0.00124	231	0.00142
232	0.00139	232	0.000783256	232	0.00126	232	0.00143
233	0.00139	233	0.00077812	233	0.00127	233	0.00146
234	0.0014	234	0.000783256	234	0.00127	234	0.00145
235	0.0014	235	0.000788392	235	0.00127	235	0.00151
236	0.00142	236	0.000803801	236	0.00127	236	0.00149
237	0.0014	237	0.000806369	237	0.00128	237	0.00145
238	0.00138	238	0.000808937	238	0.00129	238	0.00145
239	0.00141	239	0.000806369	239	0.00129	239	0.00146
240	0.00141	240	0.000803801	240	0.00133	240	0.00149
241	0.00141	241	0.000816641	241	0.00134	241	0.00149
242	0.0014	242	0.000824345	242	0.00132	242	0.00152
243	0.00141	243	0.000834617	243	0.00133	243	0.00148
244	0.00143	244	0.000850026	244	0.00134	244	0.00149
245	0.0015	245	0.000834617	245	0.00134	245	0.00153
246	0.0017	246	0.000829481	246	0.00134	246	0.00154
247	0.00173	247	0.000837185	247	0.00132	247	0.00156
248	0.00167	248	0.000832049	248	0.00132	248	0.00157
249	0.00159	249	0.000847458	249	0.0013	249	0.00155
250	0.00162	250	0.000852594	250	0.00133	250	0.00152
251	0.00211	251	0.000868002	251	0.00139	251	0.00157
252	0.0165	252	0.002	252	0.00228	252	0.00222
253	0.04867	253	0.00436	253	0.00426	253	0.00346
254	0.03416	254	0.00331	254	0.00338	254	0.00285
255	0.02305	255	0.00246	255	0.00269	255	0.00242
256	0.01512	256	0.00186	256	0.00218	256	0.0021
257	0.01001	257	0.0015	257	0.00186	257	0.00188
258	0.0068	258	0.00125	258	0.00168	258	0.00176
259	0.00483	259	0.00112	259	0.0016	259	0.00169
260	0.0037	260	0.00115	260	0.00171	260	0.00178
261	0.00329	261	0.0014	261	0.00207	261	0.00222
262	0.00374	262	0.00212	262	0.00295	262	0.00336
263	0.00501	263	0.00333	263	0.00459	263	0.00515
264	0.0064	264	0.00459	264	0.00624	264	0.00714
265	0.00737	265	0.00544	265	0.0073	265	0.00828
266	0.00712	266	0.00529	266	0.00709	266	0.00791
267	0.00607	267	0.00448	267	0.00589	267	0.00663
268	0.00477	268	0.00346	268	0.00456	268	0.00515
269	0.00375	269	0.0026	269	0.0035	269	0.00396
270	0.00306	270	0.00199	270	0.00275	270	0.00313
271	0.0028	271	0.00161	271	0.00228	271	0.00255
272	0.00426	272	0.00147	272	0.00206	272	0.00226
273	0.04673	273	0.00394	273	0.00405	273	0.00352
274	0.07813	274	0.00582	274	0.00556	274	0.00436
275	0.0798	275	0.00603	275	0.00566	275	0.00444
276	0.21558	276	0.01456	276	0.01273	276	0.00895
277	0.18143	277	0.01248	277	0.01097	277	0.00774
278	0.12801	278	0.00915	278	0.0082	278	0.006
279	0.23076	279	0.01561	279	0.01356	279	0.00936
280	0.17012	280	0.01182	280	0.0104	280	0.00728
281	0.10914	281	0.00805	281	0.00739	281	0.00541
282	0.07106	282	0.00609	282	0.0059	282	0.00476
283	0.04879	283	0.00582	283	0.00602	283	0.00548
284	0.04049	284	0.00839	284	0.00925	284	0.0094
285	0.04401	285	0.01426	285	0.0159	285	0.01688
286	0.06005	286	0.02456	286	0.02739	286	0.02961
287	0.10152	287	0.04543	287	0.05107	287	0.05567
288	0.16978	288	0.07848	288	0.08825	288	0.09652
289	0.2517	289	0.11777	289	0.13169	289	0.14523
290	0.29096	290	0.13844	290	0.1523	290	0.16874
291	0.27017	291	0.13035	291	0.14074	291	0.15656
292	0.21853	292	0.10642	292	0.11393	292	0.12652
293	0.16241	293	0.07969	293	0.08484	293	0.0942
294	0.11499	294	0.05683	294	0.06026	294	0.06679
295	0.07862	295	0.03921	295	0.04157	295	0.046
296	0.05263	296	0.02645	296	0.02815	296	0.03113
297	0.03493	297	0.01767	297	0.01892	297	0.02091
298	0.02313	298	0.0118	298	0.01273	298	0.0141
299	0.01543	299	0.00791	299	0.00868	299	0.00962
300	0.01047	300	0.00538	300	0.00604	300	0.00672
301	0.00735	301	0.00376	301	0.00436	301	0.00488
302	0.00529	302	0.00269	302	0.00326	302	0.00367
303	0.00404	303	0.00202	303	0.00258	303	0.00292
304	0.00333	304	0.00162	304	0.00218	304	0.00246
305	0.00764	305	0.00165	305	0.00209	305	0.00231
306	0.01691	306	0.00204	306	0.00234	306	0.0024
307	0.01268	307	0.00189	307	0.00228	307	0.00237
308	0.01148	308	0.00212	308	0.00259	308	0.00268
309	0.01224	309	0.00249	309	0.00301	309	0.00313
310	0.02529	310	0.00333	310	0.00359	310	0.00354
311	0.33641	311	0.01942	311	0.01426	311	0.01054
312	0.374	312	0.02145	312	0.01541	312	0.01112
313	0.2427	313	0.01427	313	0.01053	313	0.0079
314	0.16197	314	0.00981	314	0.00751	314	0.00577
315	0.1086	315	0.00687	315	0.00552	315	0.00436
316	0.06988	316	0.00474	316	0.00405	316	0.00337
317	0.04453	317	0.00334	317	0.00312	317	0.00272
318	0.02852	318	0.00245	318	0.0025	318	0.00233
319	0.01849	319	0.0019	319	0.0021	319	0.00208
320	0.01223	320	0.00154	320	0.00188	320	0.00191
321	0.00832	321	0.00134	321	0.00173	321	0.00182
322	0.00586	322	0.00124	322	0.00162	322	0.00178
323	0.00436	323	0.00116	323	0.00157	323	0.00176
324	0.00348	324	0.00111	324	0.00158	324	0.00176
325	0.00302	325	0.00113	325	0.0016	325	0.00187
326	0.0028	326	0.00115	326	0.00162	326	0.00191
327	0.00267	327	0.00115	327	0.00164	327	0.0019
328	0.00255	328	0.00115	328	0.00163	328	0.0019
329	0.00242	329	0.00113	329	0.00161	329	0.00185
330	0.00233	330	0.00112	330	0.0016	330	0.00182
331	0.00234	331	0.00115	331	0.00163	331	0.00184
332	0.00249	332	0.00126	332	0.0017	332	0.00192
333	0.00286	333	0.0015	333	0.00192	333	0.00218
334	0.00373	334	0.00207	334	0.0025	334	0.00276
335	0.00765	335	0.00441	335	0.00469	335	0.005
336	0.02066	336	0.01219	336	0.0119	336	0.0122
337	0.04136	337	0.02426	337	0.02308	337	0.02351
338	0.05538	338	0.03249	338	0.03061	338	0.03099
339	0.07455	339	0.04366	339	0.04108	339	0.04111
340	0.10998	340	0.06446	340	0.05983	340	0.06025
341	0.16467	341	0.09664	341	0.08915	341	0.08967
342	0.23823	342	0.1396	342	0.12823	342	0.12957
343	0.32786	343	0.19101	343	0.17499	343	0.17828
344	0.41587	344	0.24394	344	0.22089	344	0.22551
345	0.48491	345	0.28788	345	0.25609	345	0.2622
346	0.52531	346	0.31664	346	0.27631	346	0.28429
347	0.52776	347	0.3228	347	0.27707	347	0.28719
348	0.49238	348	0.30534	348	0.25912	348	0.26927
349	0.43332	349	0.27119	349	0.22913	349	0.2378
350	0.36496	350	0.23051	350	0.19417	350	0.20158
351	0.29651	351	0.18847	351	0.15836	351	0.16479
352	0.23469	352	0.15018	352	0.12648	352	0.13152
353	0.18462	353	0.12034	353	0.1018	353	0.10575
354	0.14978	354	0.10252	354	0.08778	354	0.09093
355	0.13568	355	0.10316	355	0.09019	355	0.0932
356	0.15956	356	0.14047	356	0.12634	356	0.12873
357	0.25656	357	0.2492	357	0.23264	357	0.23537
358	0.42088	358	0.42142	358	0.40706	358	0.40817
359	0.56757	359	0.57293	359	0.56087	359	0.55983
360	0.69435	360	0.70313	360	0.69256	360	0.69267
361	0.8629	361	0.86852	361	0.86547	361	0.86927
362	0.9941	362	0.99692	362	0.99479	362	0.99736
363	1	363	1	363	1	363	1
364	0.88157	364	0.87904	364	0.88063	364	0.88034
365	0.71794	365	0.71443	365	0.71625	365	0.71692
366	0.55921	366	0.5547	366	0.55613	366	0.55772
367	0.41744	367	0.41217	367	0.41464	367	0.41661
368	0.30123	368	0.2961	368	0.29844	368	0.30005
369	0.21174	369	0.20688	369	0.2091	369	0.21033
370	0.14644	370	0.14191	370	0.14382	370	0.14491
371	0.10069	371	0.0964	371	0.09787	371	0.09895
372	0.06963	372	0.06538	372	0.06641	372	0.06758
373	0.04953	373	0.04486	373	0.04566	373	0.04691
374	0.03726	374	0.03184	374	0.03243	374	0.03368
375	0.03084	375	0.02407	375	0.02449	375	0.02598
376	0.02871	376	0.01997	376	0.02041	376	0.02216
377	0.02947	377	0.01842	377	0.01873	377	0.02097
378	0.03202	378	0.01838	378	0.01852	378	0.02124
379	0.03493	379	0.01902	379	0.01897	379	0.02223
380	0.03634	380	0.01907	380	0.01887	380	0.02251
381	0.03565	381	0.01842	381	0.01824	381	0.02217
382	0.03377	382	0.01731	382	0.01717	382	0.02153
383	0.03064	383	0.01568	383	0.01565	383	0.0202
384	0.02677	384	0.01371	384	0.0138	384	0.01785
385	0.02293	385	0.0116	385	0.01182	385	0.01523
386	0.01973	386	0.00974	386	0.01013	386	0.0131
387	0.01696	387	0.00823	387	0.00872	387	0.01135
388	0.01485	388	0.00706	388	0.0077	388	0.01006
389	0.01315	389	0.00625	389	0.00696	389	0.00925
390	0.012	390	0.00577	390	0.00657	390	0.00873
391	0.01123	391	0.00556	391	0.00635	391	0.00858
392	0.01089	392	0.00544	392	0.00631	392	0.0087
393	0.01078	393	0.0055	393	0.0064	393	0.0088
394	0.01084	394	0.00553	394	0.00644	394	0.00906
395	0.01088	395	0.00532	395	0.00635	395	0.00911
396	0.01067	396	0.00501	396	0.00612	396	0.00889
397	0.01043	397	0.00464	397	0.00583	397	0.00873
398	0.01032	398	0.00437	398	0.00568	398	0.00867
399	0.01036	399	0.00413	399	0.00561	399	0.00865
400	0.01058	400	0.00399	400	0.00552	400	0.00879
401	0.01071	401	0.00386	401	0.00544	401	0.00889
402	0.01069	402	0.00372	402	0.00541	402	0.00892
403	0.01067	403	0.00358	403	0.00529	403	0.00892
404	0.01073	404	0.00352	404	0.00528	404	0.00918
405	0.01098	405	0.0035	405	0.00534	405	0.00963
406	0.01108	406	0.00346	406	0.00531	406	0.00997
407	0.01128	407	0.00352	407	0.00537	407	0.0104
408	0.01176	408	0.0036	408	0.00549	408	0.01114
409	0.01184	409	0.00363	409	0.0055	409	0.01121
410	0.01198	410	0.00366	410	0.00561	410	0.0113
411	0.0122	411	0.00373	411	0.0057	411	0.01144
412	0.01233	412	0.00375	412	0.00569	412	0.01147
413	0.01252	413	0.0037	413	0.00568	413	0.01114
414	0.01278	414	0.00367	414	0.00559	414	0.01071
415	0.01337	415	0.00364	415	0.00561	415	0.01033
416	0.0142	416	0.00367	416	0.00566	416	0.0101
417	0.01431	417	0.00382	417	0.00583	417	0.01002
418	0.0144	418	0.00414	418	0.00619	418	0.01032
419	0.01456	419	0.00465	419	0.00684	419	0.011
420	0.01473	420	0.00524	420	0.0075	420	0.01173
421	0.01498	421	0.00571	421	0.00806	421	0.01229
422	0.01533	422	0.00611	422	0.00861	422	0.01297
423	0.01569	423	0.00652	423	0.00908	423	0.01356
424	0.0156	424	0.00655	424	0.0091	424	0.01347
425	0.0151	425	0.00609	425	0.00864	425	0.01273
426	0.01457	426	0.00555	426	0.00794	426	0.01209
427	0.01439	427	0.00514	427	0.0074	427	0.0116
428	0.01459	428	0.00482	428	0.00706	428	0.01139
429	0.01479	429	0.00462	429	0.00675	429	0.01117
430	0.01511	430	0.00442	430	0.00658	430	0.0109
431	0.01446	431	0.00429	431	0.00639	431	0.01072
432	0.01403	432	0.00432	432	0.0064	432	0.01071
433	0.01438	433	0.0045	433	0.00662	433	0.01091
434	0.0152	434	0.00488	434	0.00705	434	0.01144
435	0.01607	435	0.00546	435	0.00772	435	0.01207
436	0.01806	436	0.00646	436	0.0089	436	0.01341
437	0.02248	437	0.00834	437	0.01132	437	0.01596
438	0.02913	438	0.01129	438	0.01493	438	0.01987
439	0.03805	439	0.01569	439	0.02037	439	0.02597
440	0.05302	440	0.02352	440	0.03004	440	0.03669
441	0.07518	441	0.03572	441	0.04505	441	0.05329
442	0.10722	442	0.05488	442	0.06864	442	0.07907
443	0.1542	443	0.08346	443	0.10412	443	0.11803
444	0.22049	444	0.12501	444	0.15505	444	0.17443
445	0.31342	445	0.18459	445	0.22771	445	0.25482
446	0.44939	446	0.27786	446	0.33747	446	0.37533
447	0.71843	447	0.47817	447	0.57082	447	0.62941
448	1.314	448	0.94556	448	1.12032	448	1.22351
449	2.69042	449	2.02311	449	2.44292	449	2.68055
450	4.68354	450	3.55162	450	4.39128	450	4.81919
451	5.72482	451	4.35285	451	5.4145	451	5.93042
452	5.91646	452	4.51207	452	5.5945	452	6.08856
453	5.35135	453	4.03698	453	5.00237	453	5.41381
454	4.48501	454	3.34617	454	4.13406	454	4.45862
455	3.71106	455	2.71186	455	3.36949	455	3.62045
456	2.91302	456	2.07653	456	2.59166	456	2.77754
457	2.25455	457	1.57011	457	1.96684	457	2.1049
458	1.74742	458	1.18875	458	1.49597	458	1.59568
459	1.35676	459	0.9001	459	1.1369	459	1.21033
460	1.05258	460	0.68002	460	0.86215	460	0.91566
461	0.81327	461	0.51258	461	0.65277	461	0.69109
462	0.63342	462	0.38957	462	0.49929	462	0.5282
463	0.50221	463	0.30431	463	0.39536	463	0.41824
464	0.42049	464	0.25496	464	0.34079	464	0.35999
465	0.38934	465	0.24099	465	0.33794	465	0.35667
466	0.40393	466	0.2622	466	0.38674	466	0.40764
467	0.46231	467	0.3151	467	0.4846	467	0.51049
468	0.56462	468	0.4001	468	0.6343	468	0.67211
469	0.72432	469	0.52876	469	0.85173	469	0.90722
470	0.94889	470	0.7057	470	1.14732	470	1.22562
471	1.22064	471	0.91936	471	1.50261	471	1.60622
472	1.4914	472	1.12327	472	1.85078	472	1.98946
473	1.74595	473	1.30329	473	2.17338	473	2.35741
474	1.94939	474	1.44504	474	2.4216	474	2.6389
475	2.07862	475	1.53416	475	2.56561	475	2.78967
476	2.15233	476	1.58372	476	2.63524	476	2.85767
477	2.21671	477	1.62018	477	2.68877	477	2.91566
478	2.24373	478	1.6284	478	2.70062	478	2.92198
479	2.17002	479	1.57576	479	2.59877	479	2.79968
480	1.99361	480	1.45095	480	2.37897	480	2.55456
481	1.73071	481	1.26194	481	2.06253	481	2.21297
482	1.41966	482	1.03595	482	1.69114	482	1.8155
483	1.1199	483	0.81715	483	1.33207	483	1.42963
484	0.85995	484	0.62763	484	1.02274	484	1.09647
485	0.65061	485	0.47355	485	0.7712	485	0.82604
486	0.4887	486	0.35388	486	0.57603	486	0.61676
487	0.36658	487	0.26297	487	0.42733	487	0.45772
488	0.27794	488	0.1952	488	0.31672	488	0.33922
489	0.22029	489	0.14869	489	0.23899	489	0.25688
490	0.20295	490	0.12496	490	0.19555	490	0.21133
491	0.19676	491	0.10986	491	0.16689	491	0.18044
492	0.17469	492	0.09199	492	0.13667	492	0.14781
493	0.14639	493	0.07445	493	0.10876	493	0.11745
494	0.11749	494	0.05847	494	0.08441	494	0.09109
495	0.094	495	0.04584	495	0.06556	495	0.07116
496	0.07789	496	0.03711	496	0.05258	496	0.05741
497	0.06771	497	0.03133	497	0.04411	497	0.04844
498	0.06152	498	0.02771	498	0.03875	498	0.04278
499	0.05843	499	0.02568	499	0.03557	499	0.03944
500	0.05715	500	0.02472	500	0.03423	500	0.0378
501	0.05769	501	0.02458	501	0.03399	501	0.03754
502	0.05971	502	0.02541	502	0.03496	502	0.03881
503	0.06447	503	0.02712	503	0.03753	503	0.04145
504	0.07577	504	0.03025	504	0.04201	504	0.04591
505	0.08619	505	0.03431	505	0.04808	505	0.05195
506	0.09518	506	0.03927	506	0.05523	506	0.05941
507	0.10609	507	0.04571	507	0.06419	507	0.06885
508	0.11882	508	0.05421	508	0.07594	508	0.0805
509	0.13337	509	0.0632	509	0.08806	509	0.09341
510	0.1485	510	0.07072	510	0.09886	510	0.10459
511	0.15833	511	0.07565	511	0.10602	511	0.11244
512	0.15651	512	0.07548	512	0.10554	512	0.11191
513	0.14496	513	0.07103	513	0.09872	513	0.10485
514	0.13052	514	0.06428	514	0.08892	514	0.09457
515	0.11563	515	0.05678	515	0.07821	515	0.0835
516	0.10157	516	0.04931	516	0.06784	516	0.07296
517	0.08934	517	0.04286	517	0.05874	517	0.06373
518	0.07867	518	0.03742	518	0.05107	518	0.05614
519	0.06958	519	0.03274	519	0.04457	519	0.04958
520	0.06143	520	0.02861	520	0.03881	520	0.04384
521	0.05455	521	0.0251	521	0.03427	521	0.03925
522	0.04807	522	0.02209	522	0.02993	522	0.03498
523	0.04208	523	0.01929	523	0.02604	523	0.03084
524	0.03676	524	0.01694	524	0.02258	524	0.02701
525	0.03204	525	0.01479	525	0.01965	525	0.02374
526	0.02796	526	0.01292	526	0.0171	526	0.02098
527	0.0245	527	0.0113	527	0.01498	527	0.01868
528	0.02169	528	0.00997	528	0.01324	528	0.01701
529	0.01926	529	0.00878	529	0.01177	529	0.01548
530	0.01714	530	0.00771	530	0.01036	530	0.01403
531	0.01503	531	0.00678	531	0.00912	531	0.01248
532	0.01323	532	0.00591	532	0.00796	532	0.01104
533	0.01171	533	0.00516	533	0.00696	533	0.00968
534	0.01061	534	0.00454	534	0.00613	534	0.00851
535	0.00975	535	0.00406	535	0.00545	535	0.00764
536	0.00914	536	0.00366	536	0.00492	536	0.00696
537	0.00886	537	0.00336	537	0.00454	537	0.00649
538	0.00857	538	0.00315	538	0.0043	538	0.00626
539	0.00899	539	0.00322	539	0.00441	539	0.00727
540	0.01149	540	0.00384	540	0.00545	540	0.01089
541	0.0133	541	0.00417	541	0.00605	541	0.01341
542	0.01437	542	0.00429	542	0.00631	542	0.01465
543	0.01454	543	0.00421	543	0.00622	543	0.01454
544	0.01535	544	0.00402	544	0.00586	544	0.01328
545	0.01971	545	0.00407	545	0.00569	545	0.01216
546	0.01964	546	0.00398	546	0.00545	546	0.01152
547	0.02144	547	0.00402	547	0.00542	547	0.01138
548	0.01896	548	0.00373	548	0.0051	548	0.01055
549	0.01621	549	0.00352	549	0.00484	549	0.01002
550	0.02699	550	0.00415	550	0.00542	550	0.01045
551	0.03557	551	0.00473	551	0.00596	551	0.01102
552	0.03087	552	0.00446	552	0.00566	552	0.01035
553	0.02286	553	0.00385	553	0.00504	553	0.00925
554	0.01697	554	0.00336	554	0.0045	554	0.00827
555	0.01363	555	0.00302	555	0.00414	555	0.00753
556	0.0227	556	0.00352	556	0.00454	556	0.00755
557	0.02829	557	0.00384	557	0.00487	557	0.0077
558	0.02272	558	0.00348	558	0.0045	558	0.00733
559	0.0165	559	0.00299	559	0.00397	559	0.00649
560	0.01208	560	0.00263	560	0.00358	560	0.00566
561	0.00914	561	0.00238	561	0.00322	561	0.00499
562	0.00717	562	0.00216	562	0.00299	562	0.00446
563	0.00599	563	0.00206	563	0.00288	563	0.00411
564	0.00529	564	0.002	564	0.00285	564	0.00385
565	0.00487	565	0.00202	565	0.00286	565	0.00371
566	0.00492	566	0.00213	566	0.00301	566	0.00378
567	0.00531	567	0.00231	567	0.00322	567	0.004
568	0.00581	568	0.00258	568	0.00348	568	0.00424
569	0.00639	569	0.00287	569	0.00381	569	0.00456
570	0.00728	570	0.00324	570	0.00428	570	0.005
571	0.00851	571	0.0038	571	0.00494	571	0.00568
572	0.01042	572	0.0046	572	0.00604	572	0.00675
573	0.01289	573	0.00572	573	0.00743	573	0.00813
574	0.0158	574	0.00707	574	0.00902	574	0.00967
575	0.01892	575	0.00863	575	0.01086	575	0.01152
576	0.02202	576	0.01025	576	0.01283	576	0.01339
577	0.02461	577	0.01153	577	0.01423	577	0.01485
578	0.02541	578	0.0121	578	0.01475	578	0.01537
579	0.02484	579	0.01193	579	0.01433	579	0.01485
580	0.02304	580	0.01124	580	0.01328	580	0.01368
581	0.02043	581	0.01004	581	0.01181	581	0.01217
582	0.01754	582	0.00868	582	0.01025	582	0.01058
583	0.01485	583	0.00734	583	0.00874	583	0.00905
584	0.0126	584	0.00615	584	0.00736	584	0.00767
585	0.01079	585	0.00512	585	0.00624	585	0.00653
586	0.00932	586	0.00429	586	0.00536	586	0.00564
587	0.00807	587	0.00363	587	0.00466	587	0.00489
588	0.00718	588	0.00314	588	0.00409	588	0.00429
589	0.00657	589	0.00272	589	0.00368	589	0.00384
590	0.006	590	0.00241	590	0.0033	590	0.00345
591	0.00559	591	0.00217	591	0.00304	591	0.00312
592	0.00542	592	0.00199	592	0.00285	592	0.00296
593	0.00529	593	0.00184	593	0.00265	593	0.00281
594	0.00505	594	0.00176	594	0.00252	594	0.00268
595	0.00457	595	0.00165	595	0.00241	595	0.00255
596	0.00411	596	0.00156	596	0.0023	596	0.00248
597	0.00366	597	0.00147	597	0.00221	597	0.00238
598	0.00332	598	0.00141	598	0.00211	598	0.00232
599	0.00307	599	0.00137	599	0.00202	599	0.00224
600	0.00285	600	0.0013	600	0.00194	600	0.00215
601	0.00269	601	0.00126	601	0.0019	601	0.00211
602	0.00259	602	0.00124	602	0.00187	602	0.00209
603	0.00247	603	0.00121	603	0.00185	603	0.00207
604	0.00239	604	0.00118	604	0.0018	604	0.00202
605	0.00229	605	0.00116	605	0.00176	605	0.00201
606	0.00222	606	0.00113	606	0.00176	606	0.00194
607	0.00224	607	0.00111	607	0.00171	607	0.00193
608	0.0023	608	0.00108	608	0.00166	608	0.00189
609	0.00276	609	0.00108	609	0.00163	609	0.00185
610	0.00313	610	0.00108	610	0.00162	610	0.00183
611	0.00314	611	0.00105	611	0.00163	611	0.00178
612	0.00303	612	0.00103	612	0.00162	612	0.00177
613	0.0029	613	0.00103	613	0.00159	613	0.00177
614	0.00277	614	0.00102	614	0.00158	614	0.00176
615	0.00278	615	0.00103	615	0.00155	615	0.00174
616	0.00273	616	0.00102	616	0.00156	616	0.00176
617	0.00274	617	0.00103	617	0.00159	617	0.00177
618	0.0027	618	0.00101	618	0.00156	618	0.00176
619	0.00349	619	0.00103	619	0.00161	619	0.00179
620	0.01082	620	0.00139	620	0.00186	620	0.00197
621	0.01844	621	0.00173	621	0.00211	621	0.00216
622	0.01918	622	0.0018	622	0.00216	622	0.00213
623	0.01828	623	0.00185	623	0.00217	623	0.00208
624	0.01652	624	0.00185	624	0.00212	624	0.00204
625	0.01284	625	0.00165	625	0.00199	625	0.00198
626	0.00919	626	0.00141	626	0.00186	626	0.00188
627	0.00682	627	0.00126	627	0.00176	627	0.00182
628	0.0053	628	0.00119	628	0.00173	628	0.00182
629	0.00433	629	0.00116	629	0.00176	629	0.00185
630	0.0037	630	0.00118	630	0.00184	630	0.00195
631	0.00329	631	0.00122	631	0.00195	631	0.00207
632	0.00311	632	0.00128	632	0.00211	632	0.00219
633	0.0031	633	0.0014	633	0.00224	633	0.00244
634	0.00317	634	0.00155	634	0.00252	634	0.00268
635	0.00333	635	0.00175	635	0.00288	635	0.00303
636	0.00361	636	0.00203	636	0.00333	636	0.00351
637	0.00409	637	0.00241	637	0.00398	637	0.00416
638	0.00471	638	0.00291	638	0.00482	638	0.00502
639	0.00561	639	0.0036	639	0.00598	639	0.00619
640	0.00685	640	0.00462	640	0.0077	640	0.00786
641	0.00877	641	0.00605	641	0.01022	641	0.0104
642	0.0116	642	0.00802	642	0.01382	642	0.01399
643	0.01514	643	0.01054	643	0.01841	643	0.01859
644	0.01971	644	0.01384	644	0.02421	644	0.02467
645	0.02602	645	0.01821	645	0.03229	645	0.03336
646	0.03323	646	0.02311	646	0.04171	646	0.04335
647	0.04032	647	0.02771	647	0.05078	647	0.05271
648	0.04642	648	0.0319	648	0.05855	648	0.06062
649	0.05027	649	0.03446	649	0.06348	649	0.06526
650	0.04988	650	0.03439	650	0.06315	650	0.06436
651	0.04653	651	0.0321	651	0.05893	651	0.05994
652	0.04205	652	0.02912	652	0.05301	652	0.05377
653	0.03743	653	0.02589	653	0.04665	653	0.04743
654	0.03245	654	0.02254	654	0.03995	654	0.04061
655	0.02743	655	0.01915	655	0.03349	655	0.03411
656	0.02319	656	0.0162	656	0.02777	656	0.02863
657	0.01994	657	0.01382	657	0.02334	657	0.02434
658	0.01737	658	0.01193	658	0.01982	658	0.02096
659	0.0153	659	0.01048	659	0.01713	659	0.01829
660	0.01355	660	0.0093	660	0.015	660	0.01613
661	0.01206	661	0.00834	661	0.01324	661	0.01438
662	0.01098	662	0.00766	662	0.01199	662	0.01323
663	0.01038	663	0.00723	663	0.01121	663	0.0125
664	0.00995	664	0.00693	664	0.0106	664	0.01192
665	0.0095	665	0.00655	665	0.00999	665	0.0112
666	0.00889	666	0.00608	666	0.00931	666	0.01028
667	0.00807	667	0.00543	667	0.00837	667	0.00923
668	0.00707	668	0.00469	668	0.00726	668	0.00798
669	0.00609	669	0.00399	669	0.00617	669	0.0068
670	0.00529	670	0.00343	670	0.00528	670	0.00578
671	0.00473	671	0.00301	671	0.00457	671	0.00506
672	0.00432	672	0.00272	672	0.00405	672	0.00448
673	0.00412	673	0.00253	673	0.00369	673	0.00402
674	0.00408	674	0.0025	674	0.00358	674	0.00382
675	0.00415	675	0.00256	675	0.00347	675	0.00368
676	0.00435	676	0.00275	676	0.00352	676	0.0037
677	0.00468	677	0.00299	677	0.00359	677	0.00378
678	0.00495	678	0.00313	678	0.00368	678	0.00379
679	0.00525	679	0.00325	679	0.00377	679	0.00386
680	0.00559	680	0.00349	680	0.00399	680	0.00393
681	0.00608	681	0.00386	681	0.00429	681	0.00422
682	0.00688	682	0.00436	682	0.00472	682	0.00463
683	0.00793	683	0.00501	683	0.00527	683	0.00512
684	0.00909	684	0.00577	684	0.00596	684	0.00579
685	0.01048	685	0.00668	685	0.0068	685	0.00655
686	0.01207	686	0.0077	686	0.00778	686	0.00736
687	0.01386	687	0.00889	687	0.00874	687	0.00836
688	0.0157	688	0.01005	688	0.00978	688	0.00941
689	0.01769	689	0.01134	689	0.01086	689	0.01048
690	0.01953	690	0.01255	690	0.01193	690	0.01161
691	0.02129	691	0.01368	691	0.01271	691	0.01263
692	0.0226	692	0.01459	692	0.01346	692	0.01345
693	0.02349	693	0.01531	693	0.01397	693	0.01399
694	0.02414	694	0.01595	694	0.01436	694	0.01435
695	0.02442	695	0.01617	695	0.01442	695	0.01461
696	0.02433	696	0.01616	696	0.01442	696	0.01467
697	0.02391	697	0.01596	697	0.01424	697	0.01459
698	0.02309	698	0.01539	698	0.01382	698	0.01435
699	0.0221	699	0.01462	699	0.01322	699	0.01382
700	0.02075	700	0.01371	700	0.01249	700	0.01311
701	0.01939	701	0.0127	701	0.01162	701	0.01231
702	0.01791	702	0.01157	702	0.01072	702	0.01139
703	0.01628	703	0.01048	703	0.00977	703	0.01043
704	0.0147	704	0.0094	704	0.00886	704	0.00947
705	0.01316	705	0.00834	705	0.00799	705	0.00861
706	0.01176	706	0.00736	706	0.00717	706	0.00769
707	0.01035	707	0.0065	707	0.00644	707	0.00692
708	0.00919	708	0.00576	708	0.00571	708	0.00626
709	0.00816	709	0.00517	709	0.00522	709	0.00567
710	0.00736	710	0.00473	710	0.00483	710	0.00525
711	0.00669	711	0.00445	711	0.00465	711	0.00502
712	0.00636	712	0.00436	712	0.00458	712	0.00501
713	0.00625	713	0.00448	713	0.00477	713	0.00511
714	0.00635	714	0.00486	714	0.00526	714	0.00556
715	0.00693	715	0.00562	715	0.00604	715	0.00616
716	0.008	716	0.00684	716	0.00719	716	0.00725
717	0.00973	717	0.00871	717	0.00903	717	0.00901
718	0.01222	718	0.01138	718	0.01154	718	0.01158
719	0.01551	719	0.01476	719	0.01481	719	0.01496
720	0.01933	720	0.01854	720	0.01852	720	0.01877
721	0.02305	721	0.02194	721	0.02207	721	0.02237
722	0.02554	722	0.02435	722	0.02448	722	0.02465
723	0.02695	723	0.02583	723	0.02601	723	0.02596
724	0.0284	724	0.02714	724	0.02736	724	0.02724
725	0.03058	725	0.0292	725	0.0294	725	0.02941
726	0.03319	726	0.03166	726	0.03198	726	0.03206
727	0.03556	727	0.03395	727	0.03428	727	0.03449
728	0.03714	728	0.03541	728	0.03568	728	0.03591
729	0.03729	729	0.03554	729	0.03571	729	0.036
730	0.03623	730	0.03436	730	0.03449	730	0.03474
731	0.03368	731	0.03177	731	0.03199	731	0.03225
732	0.02998	732	0.02822	732	0.02843	732	0.02877
733	0.02604	733	0.02434	733	0.02471	733	0.02492
734	0.02235	734	0.02081	734	0.02113	734	0.02139
735	0.01897	735	0.01763	735	0.01784	735	0.01823
736	0.01608	736	0.01488	736	0.01515	736	0.01535
737	0.01358	737	0.01237	737	0.01275	737	0.0129
738	0.01142	738	0.01025	738	0.01065	738	0.01084
739	0.00957	739	0.00848	739	0.00896	739	0.00909
740	0.00807	740	0.00698	740	0.00758	740	0.00768
741	0.00682	741	0.00574	741	0.00642	741	0.00656
742	0.0058	742	0.00475	742	0.00552	742	0.00559
743	0.00504	743	0.00397	743	0.0047	743	0.00485
744	0.00442	744	0.00339	744	0.00405	744	0.00428
745	0.00391	745	0.00289	745	0.00365	745	0.00382
746	0.00355	746	0.00254	746	0.00331	746	0.00349
747	0.00325	747	0.00226	747	0.00305	747	0.00318
748	0.00305	748	0.00202	748	0.00278	748	0.00293
749	0.00286	749	0.00183	749	0.00255	749	0.00269
750	0.00271	750	0.00169	750	0.00241	750	0.00251
--	--	--	--	--	--	--	--
--	--	--	--	--	--	--	--
--	--	--	--	--	--	--	--

## Sheet: Figure 5b
	Gd-CSY-15%TbS2S3-808	Gd-CSY-15%TbS2S3-980
X axis	Y1 axis	Y2 axis
250	76	17
251	72	30
252	85	32
253	70	16
254	71	15
255	82	17
256	89	13
257	82	15
258	91	13
259	76	18
260	75	17
261	74	26
262	94	31
263	95	33
264	84	41
265	82	32
266	76	28
267	86	26
268	78	20
269	71	20
270	81	13
271	78	32
272	82	69
273	96	87
274	91	87
275	91	219
276	93	59
277	98	81
278	130	247
279	75	46
280	76	32
281	83	53
282	105	93
283	176	212
284	258	394
285	423	662
286	723	1280
287	1060	1870
288	1260	2600
289	1140	2330
290	869	1580
291	513	985
292	311	506
293	199	290
294	154	165
295	90	91
296	88	75
297	84	44
298	80	35
299	77	34
300	70	35
301	64	30
302	65	30
303	110	67
304	178	171
305	178	258
306	106	66
307	133	156
308	395	467
309	1780	2190
310	4260	9490
311	2420	3630
312	312	355
313	263	403
314	166	265
315	111	98
316	91	45
317	90	32
318	70	31
319	77	46
320	85	46
321	89	35
322	65	37
323	66	46
324	76	57
325	97	44
326	79	47
327	75	34
328	70	42
329	72	33
330	83	53
331	82	62
332	104	90
333	171	166
334	334	469
335	805	1330
336	1330	2340
337	1580	3110
338	1980	3560
339	3080	5460
340	4360	8220
341	6070	11700
342	8090	15300
343	9580	18900
344	10500	20600
345	11000	21100
346	10100	19800
347	8600	16700
348	6890	13200
349	5220	10000
350	3890	7270
351	2710	5320
352	2370	3950
353	2510	3470
354	3850	4230
355	7070	6850
356	14100	13900
357	24700	24500
358	32500	33900
359	36400	35700
360	41900	41800
361	46200	47800
362	43300	44700
363	32500	33200
364	21800	22000
365	13800	14200
366	8670	8990
367	5270	5220
368	3070	3200
369	1840	1840
370	1100	1090
371	723	761
372	465	498
373	433	453
374	386	494
375	463	706
376	508	1030
377	704	1620
378	919	2180
379	1050	2560
380	1120	2700
381	940	2540
382	687	1820
383	540	1210
384	438	830
385	302	519
386	222	417
387	212	303
388	175	282
389	158	205
390	171	191
391	172	181
392	147	178
393	119	157
394	153	140
395	117	143
396	140	129
397	148	108
398	151	109
399	169	122
400	146	123

[truncated: 4 more sheets: Figure 5c, FIgure 6a, Figure 6c, Figure 6d]
